# Supplementary material for: Self‐Assembled Pd(II) Nano‐Adsorbents for Iodine and Methyl Iodide Capture in Vapor and Aqueous Phases
Source: Small. 2025 Jun 29;21(33):2504242. doi: 10.1002/smll.202504242 (PMC12372449; doi:10.1002/smll.202504242)
Supplement: Supplementary file 2 — Supporting Information [file SMLL-21-2504242-s001.zip]

Archive with 1 entries (1 files):
- All cif.cif
