# Supplementary material for: Self‐Assembled Pd(II) Nano‐Adsorbents for Iodine and Methyl Iodide Capture in Vapor and Aqueous Phases
Source: Small. 2025 Jun 29;21(33):2504242. doi: 10.1002/smll.202504242 (PMC12372449; doi:10.1002/smll.202504242)
Supplement: Supplementary file 2 — Supporting Information [file SMLL-21-2504242-s001.zip › All cif.cif]

data_mc1

# start Validation Reply Form
_vrf_PLAT306_mc1
;
PROBLEM: Isolated Oxygen Atom (H-atoms Missing ?) .......         O1
RESPONSE: The crystals exhibited very weak diffraction because of the presence 
of numerous disordered solvent molecules.
;
# end Validation Reply Form

_audit_creation_date               2025-03-24
_audit_creation_method
;
Olex2 1.3
(compiled 2020.11.12 svn.r5f609507 for OlexSys, GUI svn.r6408)
;
_shelx_SHELXL_version_number       '2018/3'
_audit_contact_author_address      ?
_audit_contact_author_email        ?
_audit_contact_author_name         ''
_audit_contact_author_phone        ?
_publ_contact_author_id_orcid      ?
_publ_section_references
;
Dolomanov, O.V., Bourhis, L.J., Gildea, R.J, Howard, J.A.K. & Puschmann, H.
 (2009), J. Appl. Cryst. 42, 339-341.

Sheldrick, G.M. (2015). Acta Cryst. C71, 3-8.
;
_chemical_name_common              ?
_chemical_name_systematic          ?
_chemical_formula_moiety          
 'C66 H54 N30 Pd3, 2(F3 P0.5), 2(F4 P0.5), 3(O), 6(F P)'
_chemical_formula_sum              'C66 H54 F20 N30 O3 P8 Pd3'
_chemical_formula_weight           2262.35
_chemical_melting_point            ?
loop_
  _atom_type_symbol
  _atom_type_description
  _atom_type_scat_dispersion_real
  _atom_type_scat_dispersion_imag
  _atom_type_scat_source
 'C' 'C' 0.0181 0.0091 'International Tables Vol C Tables 4.2.6.8 and 6.1.1.4'
 'H' 'H' 0.0000 0.0000 'International Tables Vol C Tables 4.2.6.8 and 6.1.1.4'
 'F' 'F' 0.0727 0.0534 'International Tables Vol C Tables 4.2.6.8 and 6.1.1.4'
 'N' 'N' 0.0311 0.0180 'International Tables Vol C Tables 4.2.6.8 and 6.1.1.4'
 'O' 'O' 0.0492 0.0322 'International Tables Vol C Tables 4.2.6.8 and 6.1.1.4'
 'P' 'P' 0.2955 0.4335 'International Tables Vol C Tables 4.2.6.8 and 6.1.1.4'
 'Pd' 'Pd' 0.1215 3.9337 'International Tables Vol C Tables 4.2.6.8 and 6.1.1.4'

_shelx_space_group_comment
;
The symmetry employed for this shelxl refinement is uniquely defined
by the following loop, which should always be used as a source of
symmetry information in preference to the above space-group names.
They are only intended as comments.
;
_space_group_crystal_system        'hexagonal'
_space_group_IT_number             194
_space_group_name_H-M_alt          'P 63/m m c'
_space_group_name_Hall             '-P 6c 2c'
loop_
  _space_group_symop_operation_xyz
 'x, y, z'
 '-y, x-y, z'
 '-x+y, -x, z'
 '-x, -y, z+1/2'
 'y, -x+y, z+1/2'
 'x-y, x, z+1/2'
 'y, x, -z'
 'x-y, -y, -z'
 '-x, -x+y, -z'
 '-y, -x, -z+1/2'
 '-x+y, y, -z+1/2'
 'x, x-y, -z+1/2'
 '-x, -y, -z'
 'y, -x+y, -z'
 'x-y, x, -z'
 'x, y, -z-1/2'
 '-y, x-y, -z-1/2'
 '-x+y, -x, -z-1/2'
 '-y, -x, z'
 '-x+y, y, z'
 'x, x-y, z'
 'y, x, z-1/2'
 'x-y, -y, z-1/2'
 '-x, -x+y, z-1/2'

_cell_length_a                     16.2923(2)
_cell_length_b                     16.2923(2)
_cell_length_c                     32.3162(3)
_cell_angle_alpha                  90
_cell_angle_beta                   90
_cell_angle_gamma                  120
_cell_volume                       7428.75(19)
_cell_formula_units_Z              2
_cell_measurement_reflns_used      22146
_cell_measurement_temperature      99.99(10)
_cell_measurement_theta_max        76.8940
_cell_measurement_theta_min        3.3990
_shelx_estimated_absorpt_T_max     0.675
_shelx_estimated_absorpt_T_min     0.482
_exptl_absorpt_coefficient_mu      4.272
_exptl_absorpt_correction_T_max    1.00000
_exptl_absorpt_correction_T_min    0.61840
_exptl_absorpt_correction_type     multi-scan
_exptl_absorpt_process_details
;
CrysAlisPro 1.171.42.89a (Rigaku Oxford Diffraction, 2023)
Empirical absorption correction using spherical harmonics,
implemented in SCALE3 ABSPACK scaling algorithm.
;
_exptl_absorpt_special_details     ?
_exptl_crystal_colour              'clear light gray'
_exptl_crystal_colour_lustre       clear
_exptl_crystal_colour_modifier     light
_exptl_crystal_colour_primary      gray
_exptl_crystal_density_diffrn      1.011
_exptl_crystal_density_meas        ?
_exptl_crystal_density_method      ?
_exptl_crystal_description         block
_exptl_crystal_F_000               2244
_exptl_crystal_size_max            0.2
_exptl_crystal_size_mid            0.1
_exptl_crystal_size_min            0.1
_exptl_transmission_factor_max     ?
_exptl_transmission_factor_min     ?
_diffrn_reflns_av_R_equivalents    0.0374
_diffrn_reflns_av_unetI/netI       0.0145
_diffrn_reflns_Laue_measured_fraction_full  0.997
_diffrn_reflns_Laue_measured_fraction_max  0.984
_diffrn_reflns_limit_h_max         20
_diffrn_reflns_limit_h_min         -20
_diffrn_reflns_limit_k_max         13
_diffrn_reflns_limit_k_min         -20
_diffrn_reflns_limit_l_max         39
_diffrn_reflns_limit_l_min         -39
_diffrn_reflns_number              32088
_diffrn_reflns_point_group_measured_fraction_full  0.997
_diffrn_reflns_point_group_measured_fraction_max  0.984
_diffrn_reflns_theta_full          67.684
_diffrn_reflns_theta_max           77.469
_diffrn_reflns_theta_min           3.418
_diffrn_ambient_temperature        100.15
_diffrn_detector_area_resol_mean   5.8140
_diffrn_detector_type              'Pilatus 200K'
_diffrn_measured_fraction_theta_full  0.997
_diffrn_measured_fraction_theta_max  0.984
_diffrn_measurement_details
;
List of Runs (angles in degrees, time in seconds):

  # Type    Start    End  Width  t~exp~   \w     \q     \k     \f   Frames
--------------------------------------------------------------------------
  1  \w    -96.00 -13.00   0.50    5.89    --  -38.50 138.00  45.00  166
  2  \w    -92.00  -9.00   0.50    5.89    --  -38.50 132.00-130.00  166
  3  \w     30.00 104.00   0.50    5.89    --   49.06-132.00 159.00  148
  4  \w     35.00 106.00   0.50    5.89    --   49.06-138.00 -17.00  142
  5  \w     95.00 131.00   0.50   23.10    --  106.83 132.00-130.00   72
  6  \w     85.00 122.00   0.50   23.10    --  106.83-138.00 -17.00   74
  7  \w     58.00 116.00   0.50   23.10    --  106.83-132.00 159.00  116
  8  \w   -100.00 -27.00   0.50    5.89    --  -38.50 -57.00 150.00  146
  9  \w    104.00 171.00   0.50   23.10    --  106.83  45.00-150.00  134
 10  \w     42.00 111.00   0.50   23.10    --  106.83 -45.00 -90.00  138
 11  \w     39.00 110.00   0.50   23.10    --  106.83 -30.00  90.00  142
;
_diffrn_measurement_device         'four-circle diffractometer'
_diffrn_measurement_device_type   
 'SuperNova, Dual, Cu at home/near, Pilatus 200K'
_diffrn_measurement_method         '\w scans'
_diffrn_radiation_type             CuK\a
_diffrn_radiation_wavelength       1.54184
_diffrn_source                     ?
_reflns_Friedel_coverage           0.000
_reflns_Friedel_fraction_full      .
_reflns_Friedel_fraction_max       .
_reflns_number_gt                  2794
_reflns_number_total               2932
_reflns_special_details
;
 Reflections were merged by SHELXL according to the crystal
 class for the calculation of statistics and refinement.
 
 Structure factors included contributions from the .fab file.
 
 _reflns_Friedel_fraction is defined as the number of unique
 Friedel pairs measured divided by the number that would be
 possible theoretically, ignoring centric projections and
 systematic absences.
;
_reflns_threshold_expression       'I > 2\s(I)'
_computing_cell_refinement         'CrysAlisPro 1.171.42.89a (Rigaku OD, 2023)'
_computing_data_collection         'CrysAlisPro 1.171.42.89a (Rigaku OD, 2023)'
_computing_data_reduction          'CrysAlisPro 1.171.42.89a (Rigaku OD, 2023)'
_computing_molecular_graphics      'Olex2 1.3 (Dolomanov et al., 2009)'
_computing_publication_material    'Olex2 1.3 (Dolomanov et al., 2009)'
_computing_structure_refinement    'SHELXL 2018/3 (Sheldrick, 2015)'
_computing_structure_solution      'SHELXT 2014/5 (Sheldrick, 2014)'
_refine_diff_density_max           1.205
_refine_diff_density_min           -1.487
_refine_diff_density_rms           0.136
_refine_ls_extinction_coef         .
_refine_ls_extinction_method       none
_refine_ls_goodness_of_fit_ref     1.096
_refine_ls_hydrogen_treatment      constr
_refine_ls_matrix_type             full
_refine_ls_number_parameters       117
_refine_ls_number_reflns           2932
_refine_ls_number_restraints       0
_refine_ls_R_factor_all            0.0753
_refine_ls_R_factor_gt             0.0739
_refine_ls_restrained_S_all        1.096
_refine_ls_shift/su_max            0.001
_refine_ls_shift/su_mean           0.000
_refine_ls_structure_factor_coef   Fsqd
_refine_ls_weighting_details      
 'w=1/[\s^2^(Fo^2^)+(0.1409P)^2^+20.2248P] where P=(Fo^2^+2Fc^2^)/3'
_refine_ls_weighting_scheme        calc
_refine_ls_wR_factor_gt            0.2286
_refine_ls_wR_factor_ref           0.2301
_refine_special_details            ?
_olex2_refinement_description
;
1. Fixed Uiso
 At 1.2 times of:
  All C(H) groups
2.a Aromatic/amide H refined with riding coordinates:
 C3(H3), C1(H1), C2(H2), C5(H5), C6(H6)
;
_atom_sites_solution_hydrogens     geom
_atom_sites_solution_primary       ?
_atom_sites_solution_secondary     ?
loop_
  _atom_site_label
  _atom_site_type_symbol
  _atom_site_fract_x
  _atom_site_fract_y
  _atom_site_fract_z
  _atom_site_U_iso_or_equiv
  _atom_site_adp_type
  _atom_site_occupancy
  _atom_site_site_symmetry_order
  _atom_site_calc_flag
  _atom_site_refinement_flags_posn
  _atom_site_refinement_flags_adp
  _atom_site_refinement_flags_occupancy
  _atom_site_disorder_assembly
  _atom_site_disorder_group
 Pd1 Pd -0.01747(4) 0.49127(2) 0.750000 0.0351(3) Uani 1 4 d S T P . .
 P3 P 0.000000 0.000000 0.500000 0.0325(7) Uani 1 12 d S T P . .
 P1 P -0.333333 0.333333 0.750000 0.0533(10) Uani 1 12 d S T P . .
 O1 O 0.2554(3) 0.5108(6) 0.750000 0.069(2) Uani 1 4 d S T P . .
 F5 F -0.04659(17) 0.04659(17) 0.52744(16) 0.0666(13) Uani 1 2 d S T P . .
 F4 F -0.1707(2) 0.1707(2) 0.57309(14) 0.0715(14) Uani 1 2 d S T P . .
 N3 N 0.1629(2) 0.3257(4) 0.65922(15) 0.0392(11) Uani 1 2 d S T P . .
 N2 N 0.0225(3) 0.3293(3) 0.66195(10) 0.0407(8) Uani 1 1 d . . . . .
 N1 N -0.0187(3) 0.4035(3) 0.70545(11) 0.0401(8) Uani 1 1 d . . . . .
 F3 F -0.333333 0.333333 0.6999(3) 0.108(4) Uani 1 6 d S T P . .
 C3 C 0.0500(3) 0.3911(3) 0.69450(12) 0.0396(9) Uani 1 1 d . . . . .
 H3 H 0.110860 0.420506 0.707091 0.048 Uiso 1 1 calc R U . . .
 C4 C 0.0788(4) 0.2946(3) 0.64289(13) 0.0442(10) Uani 1 1 d . . . . .
 C1 C -0.0696(4) 0.3031(4) 0.65323(16) 0.0544(12) Uani 1 1 d . . . . .
 H1 H -0.108085 0.260204 0.632245 0.065 Uiso 1 1 calc R U . . .
 C2 C -0.0953(3) 0.3488(4) 0.67965(16) 0.0523(12) Uani 1 1 d . . . . .
 H2 H -0.155465 0.344796 0.680700 0.063 Uiso 1 1 calc R U . . .
 C5 C 0.0450(4) 0.2347(4) 0.60961(17) 0.0593(13) Uani 1 1 d . . . . .
 H5 H -0.015761 0.215151 0.598211 0.071 Uiso 1 1 calc R U . . .
 C6 C 0.1023(4) 0.2045(7) 0.5937(3) 0.070(2) Uani 1 2 d S T P . .
 H6 H 0.080808 0.161614 0.571048 0.085 Uiso 1 2 calc R U P . .
 F1 F -0.2307(9) 0.3847(5) 0.750000 0.211(12) Uani 1 4 d S T P . .
 F2 F -0.2827(15) 0.2827(15) 0.750000 0.36(2) Uani 1 4 d S T P . .
 P2 P -0.18990(19) 0.18990(19) 0.53209(10) 0.158(2) Uani 1 2 d S T P . .

loop_
  _atom_site_aniso_label
  _atom_site_aniso_U_11
  _atom_site_aniso_U_22
  _atom_site_aniso_U_33
  _atom_site_aniso_U_23
  _atom_site_aniso_U_13
  _atom_site_aniso_U_12
 Pd1 0.0379(4) 0.0374(3) 0.0300(4) 0.000 0.000 0.0190(2)
 P3 0.0358(10) 0.0358(10) 0.0258(15) 0.000 0.000 0.0179(5)
 P1 0.0479(14) 0.0479(14) 0.064(3) 0.000 0.000 0.0240(7)
 O1 0.081(4) 0.077(6) 0.047(4) 0.000 0.000 0.038(3)
 F5 0.0605(19) 0.0605(19) 0.077(3) -0.0156(12) 0.0156(12) 0.029(2)
 F4 0.075(2) 0.075(2) 0.052(2) 0.0023(13) -0.0023(13) 0.028(3)
 N3 0.045(2) 0.040(3) 0.030(2) -0.006(2) -0.0030(10) 0.0201(13)
 N2 0.0428(19) 0.0405(18) 0.0354(17) -0.0073(15) -0.0056(14) 0.0183(16)
 N1 0.0426(19) 0.0394(18) 0.0337(16) -0.0047(14) -0.0030(14) 0.0170(16)
 F3 0.124(6) 0.124(6) 0.075(6) 0.000 0.000 0.062(3)
 C3 0.045(2) 0.039(2) 0.0311(17) -0.0050(16) -0.0018(16) 0.0179(18)
 C4 0.048(3) 0.046(2) 0.036(2) -0.0105(18) -0.0058(19) 0.021(2)
 C1 0.048(3) 0.057(3) 0.051(3) -0.018(2) -0.014(2) 0.020(2)
 C2 0.045(2) 0.054(3) 0.054(3) -0.016(2) -0.008(2) 0.021(2)
 C5 0.055(3) 0.069(3) 0.051(3) -0.028(3) -0.016(2) 0.029(3)
 C6 0.073(4) 0.081(6) 0.060(4) -0.040(4) -0.020(2) 0.040(3)
 F1 0.061(6) 0.36(3) 0.110(9) 0.000 0.000 0.030(3)
 F2 0.36(4) 0.36(4) 0.44(5) 0.000 0.000 0.23(4)
 P2 0.242(5) 0.242(5) 0.0576(16) 0.0201(10) -0.0201(10) 0.171(6)

_geom_special_details
;
 All esds (except the esd in the dihedral angle between two l.s. planes)
 are estimated using the full covariance matrix.  The cell esds are taken
 into account individually in the estimation of esds in distances, angles
 and torsion angles; correlations between esds in cell parameters are only
 used when they are defined by crystal symmetry.  An approximate (isotropic)
 treatment of cell esds is used for estimating esds involving l.s. planes.
;
loop_
  _geom_bond_atom_site_label_1
  _geom_bond_atom_site_label_2
  _geom_bond_distance
  _geom_bond_site_symmetry_2
  _geom_bond_publ_flag
 Pd1 N1 2.023(4) 12_566 ?
 Pd1 N1 2.023(4) 21_565 ?
 Pd1 N1 2.023(4) 16_557 ?
 Pd1 N1 2.023(4) . ?
 P3 F5 1.586(4) 15_556 ?
 P3 F5 1.586(4) 14_556 ?
 P3 F5 1.586(4) 3 ?
 P3 F5 1.586(4) 2 ?
 P3 F5 1.586(4) 13_556 ?
 P3 F5 1.586(4) . ?
 P1 F3 1.618(11) 16_557 ?
 P1 F3 1.618(11) . ?
 P1 F1 1.448(13) 3_455 ?
 P1 F1 1.448(13) . ?
 P1 F1 1.448(13) 2_565 ?
 P1 F2 1.43(4) 2_565 ?
 P1 F2 1.43(4) 3_455 ?
 P1 F2 1.43(4) . ?
 F4 P2 1.431(6) . ?
 N3 C4 1.310(5) 20 ?
 N3 C4 1.310(5) . ?
 N2 C3 1.368(5) . ?
 N2 C4 1.435(6) . ?
 N2 C1 1.369(6) . ?
 N1 C3 1.282(6) . ?
 N1 C2 1.391(6) . ?
 C3 H3 0.9500 . ?
 C4 C5 1.370(6) . ?
 C1 H1 0.9500 . ?
 C1 C2 1.330(7) . ?
 C2 H2 0.9500 . ?
 C5 H5 0.9500 . ?
 C5 C6 1.354(7) . ?
 C6 H6 0.9500 . ?
 F1 F2 1.44(2) 2_565 ?
 F1 F2 1.44(2) . ?

loop_
  _geom_angle_atom_site_label_1
  _geom_angle_atom_site_label_2
  _geom_angle_atom_site_label_3
  _geom_angle
  _geom_angle_site_symmetry_1
  _geom_angle_site_symmetry_3
  _geom_angle_publ_flag
 N1 Pd1 N1 90.8(2) 12_566 21_565 ?
 N1 Pd1 N1 179.0(2) 21_565 16_557 ?
 N1 Pd1 N1 89.2(2) 12_566 16_557 ?
 N1 Pd1 N1 89.2(2) 21_565 . ?
 N1 Pd1 N1 179.0(2) 12_566 . ?
 N1 Pd1 N1 90.8(2) 16_557 . ?
 F5 P3 F5 88.2(3) 3 14_556 ?
 F5 P3 F5 91.8(3) 3 2 ?
 F5 P3 F5 91.8(3) . 2 ?
 F5 P3 F5 91.8(3) . 3 ?
 F5 P3 F5 91.8(3) 15_556 13_556 ?
 F5 P3 F5 180.0(4) 15_556 3 ?
 F5 P3 F5 180.0 . 13_556 ?
 F5 P3 F5 88.2(3) . 14_556 ?
 F5 P3 F5 88.2(3) 3 13_556 ?
 F5 P3 F5 88.2(3) 15_556 2 ?
 F5 P3 F5 91.8(3) 14_556 13_556 ?
 F5 P3 F5 88.2(3) 2 13_556 ?
 F5 P3 F5 91.8(3) 15_556 14_556 ?
 F5 P3 F5 180.0(4) 2 14_556 ?
 F5 P3 F5 88.2(3) . 15_556 ?
 F3 P1 F3 180.0 16_557 . ?
 F1 P1 F3 90.000(2) 3_455 . ?
 F1 P1 F3 90.002(1) 2_565 16_557 ?
 F1 P1 F3 90.000(2) . . ?
 F1 P1 F3 89.999(2) 3_455 16_557 ?
 F1 P1 F3 90.0 2_565 . ?
 F1 P1 F3 89.999(2) . 16_557 ?
 F1 P1 F1 120.001(1) 3_455 . ?
 F1 P1 F1 120.000(1) 3_455 2_565 ?
 F1 P1 F1 119.999(3) . 2_565 ?
 F2 P1 F3 90.000(4) 2_565 . ?
 F2 P1 F3 90.001(4) 2_565 16_557 ?
 F2 P1 F3 90.0 . . ?
 F2 P1 F3 89.998(1) . 16_557 ?
 F2 P1 F3 90.000(3) 3_455 . ?
 F2 P1 F3 90.001(2) 3_455 16_557 ?
 F2 P1 F1 60.000(3) . . ?
 F2 P1 F1 59.999(9) 2_565 2_565 ?
 F2 P1 F1 60.000(9) 2_565 . ?
 F2 P1 F1 180.0 . 2_565 ?
 F2 P1 F1 180.0 2_565 3_455 ?
 F2 P1 F1 60.001(3) 3_455 2_565 ?
 F2 P1 F1 180.0 3_455 . ?
 F2 P1 F1 60.001(3) . 3_455 ?
 F2 P1 F1 59.999(3) 3_455 3_455 ?
 F2 P1 F2 120.000(11) . 3_455 ?
 F2 P1 F2 120.00(2) . 2_565 ?
 F2 P1 F2 120.000(7) 3_455 2_565 ?
 C4 N3 C4 116.8(5) . 20 ?
 C3 N2 C4 125.5(4) . . ?
 C3 N2 C1 107.0(4) . . ?
 C1 N2 C4 127.3(4) . . ?
 C3 N1 Pd1 127.3(3) . . ?
 C3 N1 C2 108.0(4) . . ?
 C2 N1 Pd1 124.6(3) . . ?
 N2 C3 H3 125.2 . . ?
 N1 C3 N2 109.7(4) . . ?
 N1 C3 H3 125.2 . . ?
 N3 C4 N2 115.1(4) . . ?
 N3 C4 C5 124.2(5) . . ?
 C5 C4 N2 120.6(5) . . ?
 N2 C1 H1 126.4 . . ?
 C2 C1 N2 107.2(4) . . ?
 C2 C1 H1 126.4 . . ?
 N1 C2 H2 125.9 . . ?
 C1 C2 N1 108.1(4) . . ?
 C1 C2 H2 125.9 . . ?
 C4 C5 H5 121.5 . . ?
 C6 C5 C4 116.9(5) . . ?
 C6 C5 H5 121.5 . . ?
 C5 C6 C5 121.0(7) . 20 ?
 C5 C6 H6 119.5 20 . ?
 C5 C6 H6 119.5 . . ?
 F2 F1 P1 59.3(16) 2_565 . ?
 F2 F1 P1 59.3(16) . . ?
 F2 F1 F2 119(3) 2_565 . ?
 P1 F2 F1 60.7(16) . 3_455 ?
 P1 F2 F1 60.7(16) . . ?
 F1 F2 F1 121(3) 3_455 . ?

loop_
  _geom_torsion_atom_site_label_1
  _geom_torsion_atom_site_label_2
  _geom_torsion_atom_site_label_3
  _geom_torsion_atom_site_label_4
  _geom_torsion
  _geom_torsion_site_symmetry_1
  _geom_torsion_site_symmetry_2
  _geom_torsion_site_symmetry_3
  _geom_torsion_site_symmetry_4
  _geom_torsion_publ_flag
 Pd1 N1 C3 N2 -177.1(3) . . . . ?
 Pd1 N1 C2 C1 177.5(4) . . . . ?
 P1 F1 F2 F1 0.0 . . . 3_455 ?
 N3 C4 C5 C6 1.8(10) . . . . ?
 N2 C4 C5 C6 -179.4(7) . . . . ?
 N2 C1 C2 N1 -0.6(6) . . . . ?
 F3 P1 F1 F2 -90.000(0) . . . . ?
 F3 P1 F1 F2 90.000(3) . . . 2_565 ?
 F3 P1 F1 F2 89.998(0) 16_557 . . . ?
 F3 P1 F1 F2 -90.002(4) 16_557 . . 2_565 ?
 F3 P1 F2 F1 -90.000(1) . . . 3_455 ?
 F3 P1 F2 F1 90.000(1) 16_557 . . 3_455 ?
 F3 P1 F2 F1 -90.000(1) 16_557 . . . ?
 F3 P1 F2 F1 90.000(1) . . . . ?
 C3 N2 C4 N3 0.7(7) . . . . ?
 C3 N2 C4 C5 -178.2(5) . . . . ?
 C3 N2 C1 C2 0.5(6) . . . . ?
 C3 N1 C2 C1 0.5(6) . . . . ?
 C4 N3 C4 N2 179.2(3) 20 . . . ?
 C4 N3 C4 C5 -2.0(10) 20 . . . ?
 C4 N2 C3 N1 -176.4(4) . . . . ?
 C4 N2 C1 C2 176.6(5) . . . . ?
 C4 C5 C6 C5 -1.6(14) . . . 20 ?
 C1 N2 C3 N1 -0.2(5) . . . . ?
 C1 N2 C4 N3 -174.7(5) . . . . ?
 C1 N2 C4 C5 6.4(8) . . . . ?
 C2 N1 C3 N2 -0.2(5) . . . . ?
 F1 P1 F1 F2 180.000(1) 2_565 . . . ?
 F1 P1 F1 F2 0.0 3_455 . . . ?
 F1 P1 F1 F2 180.000(3) 3_455 . . 2_565 ?
 F1 P1 F1 F2 0.000(3) 2_565 . . 2_565 ?
 F1 P1 F2 F1 180.000(1) . . . 3_455 ?
 F1 P1 F2 F1 180.000(1) 3_455 . . . ?
 F2 P1 F1 F2 180.0 2_565 . . . ?
 F2 P1 F1 F2 180.000(3) . . . 2_565 ?
 F2 P1 F2 F1 0.000(1) 2_565 . . . ?
 F2 P1 F2 F1 0.000(1) 3_455 . . 3_455 ?
 F2 P1 F2 F1 180.000(1) 3_455 . . . ?
 F2 P1 F2 F1 180.000(1) 2_565 . . 3_455 ?
 F2 F1 F2 P1 0.000(1) 2_565 . . . ?
 F2 F1 F2 F1 0.0 2_565 . . 3_455 ?

_smtbx_masks_special_details       ?
loop_
  _smtbx_masks_void_nr
  _smtbx_masks_void_average_x
  _smtbx_masks_void_average_y
  _smtbx_masks_void_average_z
  _smtbx_masks_void_volume
  _smtbx_masks_void_count_electrons
  _smtbx_masks_void_content
 1 0.000 0.000 0.250 474.6 291.5 '28.8 water'
 2 0.000 0.000 0.750 474.6 291.5 '28.8 water'
 3 -0.161 -0.919 0.000 1453.8 269.2 '26 water'
 4 -0.041 -0.325 0.500 1453.8 269.2 '26 water'

_smtbx_masks_void_probe_radius     1.2
_smtbx_masks_void_truncation_radius  1.2
_shelx_res_file
;
TITL mc1.res in P6(3)/mmc
    mc1.res
    created by SHELXL-2018/3 at 11:39:58 on 24-Mar-2025
REM Old TITL mc1 in P6(3)/mmc
REM SHELXT solution in P6(3)/mmc
REM R1 0.171, Rweak 0.006, Alpha 0.039, Orientation as input
REM Formula found by SHELXT: C102 N28 O39 Pd3
CELL 1.54184 16.2923 16.2923 32.3162 90 90 120
ZERR 2 0.0002 0.0002 0.0003 0 0 0
LATT 1
SYMM -Y,+X-Y,+Z
SYMM +Y-X,-X,+Z
SYMM -X,-Y,0.5+Z
SYMM +Y,-X+Y,0.5+Z
SYMM -Y+X,+X,0.5+Z
SYMM +Y,+X,-Z
SYMM -Y+X,-Y,-Z
SYMM -X,-X+Y,-Z
SYMM -Y,-X,0.5-Z
SYMM +Y-X,+Y,0.5-Z
SYMM +X,+X-Y,0.5-Z
SFAC C H F N O P Pd
UNIT 132 108 40 60 6 16 6

L.S. 4 0 0
PLAN  10
SIZE 0.1 0.2 0.1
TEMP -173
CONF
BOND $H
list 4
MORE -1
ABIN
fmap 2 53
acta
REM <olex2.extras>
REM <HklSrc "%.\\mc1.hkl">
REM </olex2.extras>

WGHT    0.140900   20.224800
FVAR       0.21106
PD1   7   -0.017467    0.491266    0.750000    10.25000    0.03794    0.03743 =
         0.03001    0.00000    0.00000    0.01897
P3    6    0.000000    0.000000    0.500000    10.08333    0.03581    0.03581 =
         0.02575    0.00000    0.00000    0.01791
P1    6   -0.333333    0.333333    0.750000    10.08333    0.04792    0.04792 =
         0.06414    0.00000    0.00000    0.02396
O1    5    0.255414    0.510828    0.750000    10.25000    0.08075    0.07678 =
         0.04734    0.00000    0.00000    0.03839
F5    3   -0.046589    0.046589    0.527442    10.50000    0.06052    0.06052 =
         0.07694   -0.01556    0.01556    0.02889
F4    3   -0.170739    0.170739    0.573094    10.50000    0.07482    0.07482 =
         0.05204    0.00230   -0.00230    0.02777
N3    4    0.162861    0.325722    0.659221    10.50000    0.04544    0.04030 =
         0.03025   -0.00609   -0.00304    0.02015
N2    4    0.022483    0.329296    0.661952    11.00000    0.04278    0.04050 =
         0.03542   -0.00730   -0.00560    0.01827
N1    4   -0.018694    0.403459    0.705452    11.00000    0.04258    0.03936 =
         0.03372   -0.00475   -0.00299    0.01695
F3    3   -0.333333    0.333333    0.699922    10.16667    0.12397    0.12397 =
         0.07495    0.00000    0.00000    0.06198
C3    1    0.050027    0.391136    0.694503    11.00000    0.04471    0.03899 =
         0.03106   -0.00501   -0.00181    0.01793
AFIX  43
H3    2    0.110860    0.420506    0.707091    11.00000   -1.20000
AFIX   0
C4    1    0.078801    0.294580    0.642893    11.00000    0.04766    0.04580 =
         0.03555   -0.01046   -0.00575    0.02062
C1    1   -0.069647    0.303059    0.653234    11.00000    0.04777    0.05661 =
         0.05078   -0.01774   -0.01390    0.02007
AFIX  43
H1    2   -0.108085    0.260204    0.632245    11.00000   -1.20000
AFIX   0
C2    1   -0.095301    0.348785    0.679646    11.00000    0.04469    0.05393 =
         0.05389   -0.01594   -0.00842    0.02127
AFIX  43
H2    2   -0.155465    0.344796    0.680700    11.00000   -1.20000
AFIX   0
C5    1    0.045018    0.234663    0.609608    11.00000    0.05456    0.06896 =
         0.05137   -0.02775   -0.01569    0.02871
AFIX  43
H5    2   -0.015761    0.215151    0.598211    11.00000   -1.20000
AFIX   0
C6    1    0.102263    0.204526    0.593701    10.50000    0.07339    0.08065 =
         0.05977   -0.03962   -0.01981    0.04032
AFIX  43
H6    2    0.080808    0.161614    0.571048    10.50000   -1.20000
AFIX   0

F1    3   -0.230685    0.384657    0.750000    10.25000    0.06086    0.36238 =
         0.11050    0.00000    0.00000    0.03043
F2    3   -0.282703    0.282703    0.750000    10.25000    0.35782    0.35782 =
         0.43929    0.00000    0.00000    0.22902
P2    6   -0.189902    0.189902    0.532086    10.50000    0.24190    0.24190 =
         0.05758    0.02015   -0.02015    0.17080
HKLF 4


REM  mc1.res in P6(3)/mmc
REM wR2 = 0.2301, GooF = S = 1.096, Restrained GooF = 1.096 for all data
REM R1 = 0.0739 for 2794 Fo > 4sig(Fo) and 0.0753 for all 2932 data
REM 117 parameters refined using 0 restraints

END

WGHT      0.1409     20.2249

REM Highest difference peak  1.205,  deepest hole -1.487,  1-sigma level  0.136
Q1    1   0.0000  0.0000  0.5443  10.16667  0.05    1.20
Q2    1  -0.1057  0.2205  0.4983  11.00000  0.05    1.03
Q3    1  -0.1377  0.2621  0.5429  11.00000  0.05    0.89
Q4    1  -0.1811  0.1811  0.5126  10.50000  0.05    0.76
Q5    1  -0.2415  0.2415  0.5332  10.50000  0.05    0.76
Q6    1  -0.3333  0.3333  0.6599  10.16667  0.05    0.68
Q7    1   0.2314  0.4628  0.7500  10.25000  0.05    0.67
Q8    1   0.1970  0.5985  0.7500  10.25000  0.05    0.56
Q9    1  -0.1006  0.0000  0.5000  10.50000  0.05    0.53
Q10   1   0.0001  0.4438  0.7221  11.00000  0.05    0.50
;
_shelx_res_checksum                36997
_shelx_hkl_file
;
   0   0   9    0.52    0.79
   0   0  10 4027.75  106.56
   0   0  11    2.69    0.85
   0   0  12 5732.09  151.52
   0   0  13    6.44    1.03
   0   0  14 2074.61   55.50
   0   0  15    1.67    0.92
   0   0  16  701.59   19.55
   0   0  17    8.34    1.33
   0   0  18 3834.56  102.15
   0   0  19    0.57    1.18
   0   0  20 3921.53  104.62
   0   0  21    8.09    1.57
   0   0  22 6283.43  155.37
   0   0 -22 5738.23  154.06
   0   0  23    1.34    1.25
   0   0 -23    1.22    0.76
   0   0  24 1084.75   31.00
   0   0 -24 1121.14   29.77
   0   0 -25    0.74    0.68
   0   0 -26   80.13    2.66
   0   0 -27    4.85    0.90
   0   0 -28 1694.03   45.09
   0   0 -29    0.25    0.80
   0   0 -30   88.31    2.91
   0   0 -31    1.01    0.76
   0   0 -32  750.84   20.27
   0   0  33    0.33    0.74
   0   0 -33   -0.95    0.81
   0   0  34  154.69    4.58
   0   0  35    0.25    0.71
   0   0  36  418.46   11.39
   0   0  37    0.25    0.57
   0   0  38  108.62    3.16
   0   0  39   -0.27    0.31
   1  -1   1    5.15    0.36
   1  -1  -1    6.01    0.38
   0  -1  -1    6.80    0.43
   0  -1   1    7.09    0.43
   1   0   1    6.83    0.41
  -1   0   1    6.92    0.33
  -1   1  -1    7.48    0.37
   0  -1   1    6.58    0.38
   0  -1  -1    6.53    0.37
   1  -1  -2  819.58   22.87
   0   1   2  864.47   22.90
   0  -1   2  839.47   22.90
   0  -1   2  914.06   22.88
   0   1  -2  902.40   22.90
   0  -1  -2  835.13   22.90
   1  -1   2  797.53   22.87
   0  -1  -2  826.10   22.86
   1   0   2  904.37   22.96
   0  -1  -2  963.94   22.89
   0  -1   2  918.18   22.88
   1  -1   2  827.69   22.89
  -1   1  -2  937.99   22.91
   0   1  -2  861.06   22.89
   0  -1  -2  815.20   22.88
   0   1   2  861.20   22.89
   0  -1   2  827.19   22.88
   0  -1  -3  344.31    9.06
   0   1  -3  358.68    9.09
   0  -1  -3  344.53    9.09
   1  -1  -3  323.64    9.05
   0  -1   3  332.50    9.08
   1  -1   3  290.43    9.05
  -1   1  -3  353.43    9.12
   1   0   3  372.29    9.22
   0  -1   3  353.56    9.07
   1  -1   3  354.94    9.13
   0  -1   3  326.55    9.06
   0   1   3  341.30    9.07
   0  -1  -3  329.93    9.06
   0  -1   4   38.74    1.15
   0   1   4   35.96    1.14
   0  -1  -4   34.85    1.18
  -1   1   4   36.71    1.20
   0  -1   4   34.68    1.15
   1  -1  -4   33.96    1.14
   0  -1  -4   35.84    1.14
   0   1  -4   35.80    1.17
  -1   1  -4   40.18    1.26
   1   0   4   38.49    1.36
   1  -1   4   38.52    1.28
   0  -1  -5  708.62   15.49
   0  -1   5  598.12   15.45
  -1   1  -5  573.26   15.49
  -1   1   5  531.09   15.47
   0  -1  -5  549.46   15.48
   0  -1  -5  591.66   15.46
   0  -1   5  582.07   15.48
   0  -1   5  563.02   15.45
   0   1   5  507.38   15.43
   0   1  -5  617.17   15.46
   0  -1  -5  596.79   15.44
   0   1  -5  558.94   15.45
   0   1   5  579.43   15.46
   1  -1  -5  553.15   15.43
   0  -1   5  624.61   15.45
   1   0   5  604.08   15.71
   0  -1   6 1209.57   32.42
   1  -1  -6 1263.84   32.43
   0  -1  -6 1346.53   32.44
  -1   1   6 1147.41   32.43
   0  -1   6 1278.43   32.46
   0   1   6 1161.23   32.40
   0   1  -6 1171.35   32.41
   0  -1   6 1193.41   32.42
   0  -1  -6 1280.04   32.44
  -1   1  -6 1267.81   32.46
   0  -1  -6 1221.92   32.41
   1  -1  -6 1137.32   32.40
   0   1   6 1196.15   32.43
   0  -1   6 1285.43   32.42
   1  -1   6 1277.56   32.44
   0   1  -6 1226.13   32.42
   1   0   6 1210.22   32.73
   0  -1   6 1282.04   32.53
   1  -1   7  164.42    4.65
   0  -1   7  182.65    4.65
   1  -1  -7  180.97    4.64
   0  -1  -7  179.00    4.64
   0  -1  -7  180.33    4.67
   1   0  -7  160.15    4.65
  -1   0  -7  169.99    4.62
  -1   1   7  156.36    4.64
  -1   1  -7  177.06    4.66
  -1   0   7  154.98    4.61
   0  -1   7  172.90    4.65
   1  -1   7  176.61    4.67
   1  -1  -7  169.05    4.63
   0   1   7  173.33    4.65
   0   1  -7  163.99    4.63
   0  -1   7  171.90    4.83
   1   0   7  166.87    5.06
   0  -1   8  498.13   12.14
   1  -1   8  461.40   12.14
   0  -1  -8  509.19   12.15
   1  -1  -8  470.63   12.12
  -1   0   8  436.88   12.12
   0  -1   8  465.93   12.16
   0  -1  -8  506.08   12.18
  -1   0  -8  502.83   12.14
   1   0   8  461.66   12.18
  -1   1  -8  495.52   12.15
  -1   1   8  445.01   12.14
   0  -1   8  491.97   12.44
   1  -1   8  506.87   12.59
   0   1   8  483.62   12.14
  -1   0   8  430.61   12.12
   1  -1   8  502.78   12.18
   1  -1  -8  449.55   12.12
   0   1  -8  416.99   12.11
   1  -1   9  157.75    4.41
   0  -1   9  151.37    4.22
   1  -1   9  139.24    3.79
  -1   0  -9  138.66    3.80
   1  -1   9  145.21    3.83
   1   0   9  137.48    3.83
   0  -1  10  819.53   22.37
   1  -1  10  845.91   22.54
   0  -1  11  103.07    3.19
   1  -1  11   98.48    3.33
   1  -1  12  271.93    7.65
   0  -1  12  262.77    7.46
  -1   0  12  273.65    7.52
   1   0  12  246.33    7.68
   0   1  12  232.86    7.61
   1  -1  13  242.91    7.09
   0  -1  13  237.20    6.90
   0   1  13  229.56    7.12
  -1   0  13  228.56    6.90
   1   0  13  231.79    7.11
   0  -1  14  308.43    8.69
  -1   0  14  305.24    8.69
   1  -1  14  292.83    8.80
   1   0  14  289.01    8.89
   0   1  14  294.01    8.88
  -1   1  14  298.20    8.80
   1  -1  15   77.53    3.11
   0  -1  15   82.04    3.03
   1   0  15   81.42    3.28
  -1   1  15   81.89    3.11
  -1   0  15   77.36    2.94
   0   1  15   75.98    3.17
  -1   1  16 1407.94   37.21
   0  -1  16 1367.87   37.06
  -1   0  16 1351.13   37.04
   1  -1  16 1391.83   37.21
   1   0  16 1389.04   37.39
   0   1  16 1327.15   37.28
   0  -1  17   26.13    1.63
   1   0  17   27.36    1.90
   0   1  17   25.08    1.84
   1  -1  17   27.13    1.74
  -1   1  17   27.56    1.79
  -1   0  17   25.02    1.61
  -1   1  18  410.89   12.00
   1   0  18  422.21   12.21
   0   1  18  415.45   12.15
   0  -1  18  395.54   11.83
   1  -1  18  408.84   11.98
  -1   0  18  399.32   11.83
   1   0  19   62.24    2.95
   0  -1  19   61.91    2.68
   1  -1  19   60.61    2.82
  -1   1  19   59.77    2.81
  -1   0  19   54.00    2.63
   0   1  19   60.11    2.95
   1   0  20  193.87    6.61
  -1   0  20  193.55    6.38
  -1   1  20  181.27    6.40
   0   1  20  203.19    6.70
   0  -1  20  195.83    6.29
   1  -1  20  191.89    6.47
   1  -1  21   33.01    2.18
   0   1  21   36.16    2.44
  -1   1  21   35.68    2.24
   0  -1  21   40.69    2.17
  -1   0  21   40.39    2.21
   1   0  21   35.01    2.33
   1  -1 -21   32.34    1.37
   1   0 -21   32.89    1.41
   0  -1 -21   33.18    1.35
  -1   0 -21   31.69    1.34
   0  -1  21   35.49    1.50
   0   1  22  242.97    7.58
   0  -1  22  244.46    7.16
   1  -1  22  230.86    7.29
  -1   0  22  235.77    7.18
  -1   1  22  225.50    7.37
   1   0  22  208.96    7.32
   0  -1 -22  217.84    6.11
   1   0 -22  207.01    6.13
   1  -1 -22  205.00    6.11
  -1   0 -22  210.47    6.09
  -1   0  22  211.62    6.21
   0  -1  22  215.00    6.22
  -1   1  23   99.30    4.09
   0   1  23   95.69    4.18
  -1   0  23   88.34    3.74
   1   0  23   98.38    4.21
   1  -1  23   95.00    3.96
   1  -1 -23   92.95    3.00
   1   0 -23   91.43    2.99
   0  -1 -23   98.03    2.98
  -1   0 -23   93.21    2.95
   0  -1  23   92.60    3.09
  -1   0  23   91.96    3.09
   0   1  24  105.46    4.57
   1   0  24  100.26    4.52
  -1   1  24  103.98    4.50
  -1   0 -24  111.55    3.42
   1  -1 -24  119.43    3.50
   1   0 -24  112.28    3.46
   0  -1 -24  109.12    3.43
   0  -1  24  113.32    3.58
  -1   0  24  114.34    3.57
   1  -1  24  100.75    4.33
   1  -1 -25    0.66    0.69
   0  -1 -25    0.82    0.69
  -1   0 -25    0.35    0.63
   1   0 -25    1.66    0.73
   0   1  25    2.28    1.30
  -1   1  25    2.94    1.19
   1   0  25    1.61    1.24
  -1   0  25   -0.26    0.90
   0  -1  25    0.89    0.90
   0   1  26  131.58    5.40
   1   0 -26  140.14    4.12
   0  -1 -26  129.54    4.08
   1  -1 -26  131.61    4.11
  -1   0 -26  133.58    4.06
  -1   0  26  136.43    4.25
   0  -1  26  138.50    4.23
  -1   0 -27   42.46    1.68
   1   0 -27   40.45    1.70
   1  -1 -27   39.97    1.70
   0  -1 -27   39.91    1.68
   0  -1  27   39.34    1.80
  -1   0 -28   12.56    0.97
   1  -1 -28   12.84    1.00
   1   0 -28   12.24    1.01
   0  -1 -28   11.44    0.97
   0  -1  28   12.50    1.18
   0  -1 -29   18.18    1.17
  -1   0 -29   17.12    1.09
   1  -1 -29   16.24    1.12
   1   0 -29   18.17    1.15
   0  -1  29   17.58    1.28
  -1   0 -30  104.77    3.34
   1  -1 -30  104.61    3.38
   0  -1 -30  107.32    3.38
   1   0 -30  106.19    3.37
   0  -1  30  102.70    3.48
   0  -1  31    0.69    0.77
  -1   0  31    0.45    0.83
   1   0 -31    0.70    0.76
   1  -1 -31    0.07    0.78
  -1   0 -31    0.63    0.73
   0  -1 -31   -0.09    0.77
   0  -1  32    9.34    0.93
  -1   0  32    9.39    0.98
  -1   0 -32    9.31    0.89
   1  -1 -32    9.52    0.96
   1   0 -32   10.47    0.95
   0  -1 -32    9.84    0.96
  -1   1  33    2.21    0.81
   1  -1  33    2.82    0.74
  -1   0  33    2.09    0.83
   0  -1  33    4.06    0.81
   0  -1 -33    2.87    0.78
  -1   0 -33    2.60    0.75
   1  -1 -33    3.36    0.80
   0  -1  34   53.91    1.97
  -1   1  34   55.80    2.02
   1  -1  34   53.20    1.94
  -1   0  34   57.84    2.02
   1   0  34   55.70    1.98
   0   1  34   57.45    2.03
   0  -1 -34   54.12    1.99
   1  -1 -34   54.55    2.01
  -1   1  35    3.27    0.75
   0  -1  35    2.38    0.67
  -1   0  35    2.84    0.72
   1   0  35    3.50    0.68
   0   1  35    2.58    0.73
   1  -1  35    1.87    0.63
   1  -1 -35    3.48    0.72
   0  -1 -35    2.81    0.70
  -1   1  36    0.82    0.65
   1   0  36    0.79    0.60
   0  -1  36    1.25    0.60
   1  -1  36    0.47    0.58
   0   1  36    0.49    0.66
  -1   0  36    0.67    0.67
   0  -1 -36    1.17    0.61
   1  -1 -36    0.94    0.65
   0  -1  37    0.20    0.53
   0   1  37    0.51    0.59
  -1   1  37    0.15    0.60
   1   0  37   -0.17    0.59
   1  -1  37    0.52    0.50
  -1   0  37    0.46    0.62
   0   1  38   55.00    1.26
  -1   1  38   53.41    1.28
  -1   0  38   49.11    1.20
   1   0  38   48.67    1.15
  -1   0  39    1.18    0.41
   0   1  39    0.58    0.46
  -1   1  39    1.32    0.46
   1  -2   0 1551.91   41.79
   1  -2   0 1638.88   41.82
  -1  -1   0 1612.15   41.75
   1   1   0 1530.79   41.66
  -1  -1  -1    0.72    0.37
   2  -1   1    1.13    0.45
   1   1  -1    1.28    0.25
   1   1   1    0.40    0.39
   1  -2  -1    1.00    0.50
   1  -2  -1    0.97    0.53
  -1  -1  -1    1.01    0.40
   1  -2   1    1.60    0.49
  -1  -1   1    1.32    0.41
   1  -2   1    0.52    0.53
   1  -2  -2  450.59   12.54
   1  -2   2  468.82   12.55
   1  -2  -2  461.68   12.54
   1  -2   2  471.80   12.55
   1  -2   2  460.98   12.57
   1  -2  -2  443.37   12.54
  -1   2  -2  453.34   12.52
  -1   2   2  456.24   12.53
   1   1   2  454.73   12.53
   2  -1   2  487.13   12.58
   1   1  -2  488.91   12.33
   1   1  -2  519.81   12.65
  -1  -1  -2  477.83   12.51
  -1   2   2  420.72   12.54
  -1   2  -2  422.04   12.53
   1  -2   2  442.17   12.55
   1  -2  -2  478.22   12.59
   1   1   2  513.40   12.65
  -1  -1   2  443.60   12.49
   1  -2   3    1.11    0.53
   1  -2  -3    1.23    0.55
   1  -2   3    1.40    0.51
   1   1   3    1.06    0.55
  -1   2  -3    1.20    0.32
  -1  -1   3    1.64    0.21
   2  -1   3    0.89    0.54
  -1   2   3    1.03    0.49
  -1   2  -3    1.26    0.52
  -1  -1  -3    1.35    0.46
  -1  -1   3    1.59    0.46
   1  -2   3    1.39    0.57
   1  -2   3    1.93    0.57
   1  -2  -3    1.50    0.56
   1   1  -3    1.16    0.60
   1  -2  -3    1.96    0.57
   1  -2  -4  565.86   14.37
   1  -2   4  551.98   14.37
  -1   2   4  516.40   14.34
   1  -2  -4  520.35   14.36
  -1   2  -4  501.94   14.33
   1   1   4  533.02   14.49
  -1   2  -4  558.81   14.28
   2  -1   4  556.53   14.48
   1  -2   4  539.20   14.40
   1   1  -4  553.61   14.43
  -1  -1   4  520.89   14.33
   1   1   4  557.36   14.44
  -1   2   4  497.68   14.36
  -1   2  -4  513.01   14.38
   1  -2   5    0.99    0.53
   1  -2  -5    0.01    0.52
   1  -2   5    0.42    0.58
   1  -2  -5    0.28    0.60
   1  -2   5    1.83    0.49
   2  -1   5    0.58    0.65
   1   1   5    0.10    0.76
  -1   2  -5    0.24    0.43
  -1   2   5    0.03    0.53
  -1   2  -5    0.23    0.52
  -1   2   5    0.39    0.54
   1   1  -5    0.37    0.62
   1  -2   5    0.60    0.61
  -1   2  -5    0.08    0.51
   1  -2  -5    0.93    0.61
   1   1   5    0.04    0.63
  -1  -1   5    0.70    0.48
   1  -2   6  756.99   19.90
   1  -2   6  754.36   19.89
   1  -2  -6  829.97   19.93
   1  -2  -6  759.59   19.88
   1   1  -6  750.35   19.94
  -1   2   6  735.09   19.88
   1  -2   6  753.75   19.92
  -1  -1   6  767.97   19.89
   1  -2  -6  753.69   19.90
   1   1   6  742.78   20.18
  -1   2  -6  713.38   19.87
   2  -1   6  738.13   20.14
   1  -2   6  759.20   19.90
  -1  -1   6  743.71   19.87
   1   1   6  725.87   19.94
  -1  -1  -6  750.33   19.87
   1  -2   6  753.92   19.95
   1  -2  -6  765.17   19.96
  -1   2  -6  745.11   19.92
   1  -2   7    5.69    0.59
   1  -2  -7    6.72    0.61
   1  -2  -7    6.15    0.67
   1   1  -7    5.39    0.63
  -1  -1  -7    5.79    0.58
   1  -2   7    5.76    0.65
  -1  -1   7    4.95    0.56
   1   1   7    5.05    0.96
   1  -2   7    6.12    0.72
   1  -2  -7    5.74    0.65
  -1   2  -7    4.99    0.57
  -1  -1  -7    5.60    0.55
  -1   2  -7    4.76    0.59
  -1  -1   7    4.85    0.55
   1   1   7    4.87    0.67
  -1   2   7    4.10    0.56
   1  -2   7    5.11    0.71
  -1   2   7    3.88    0.58
   1   1   8  552.38   13.81
   1  -2   8  558.75   13.50
   1  -2   8  579.92   13.33
   1  -2   8  565.82   13.32
   1  -2  -8  585.06   13.32
   1  -2  -8  565.55   13.34
  -1  -1   8  548.84   13.31
  -1  -1  -8  554.44   13.31
  -1   2  -8  536.83   13.33
   1   1   8  543.24   13.37
   1  -2   8  547.47   13.36
  -1  -1   8  502.47   13.29
  -1   2   8  531.38   13.30
  -1  -1  -8  557.47   13.31
   1  -2  -8  538.12   13.33
   1  -2   9    2.14    0.44
   1  -2  -9    1.89    0.43
  -1  -1   9    1.44    0.42
   1   1  -9    1.26    0.22
  -1  -1  -9    1.50    0.40
   1  -2   9    1.46    0.69
   1   1   9    1.45    0.93
  -1  -1   9    1.40    0.53
   1   1   9    1.54    0.47
  -1   2   9    1.32    0.20
  -1   2  -9    1.64    0.39
   1  -2   9    2.28    0.49
  -1  -1   9    1.98    0.40
  -1  -1  -9    1.57    0.39
   1  -2  -9    1.40    0.45
   2  -1  -9    0.99    0.39
   1   1  10  275.02    7.87
   1  -2  10  283.17    7.54
  -1  -1  10  295.49    7.43
   1  -2 -10  278.06    7.18
   1  -2  10  279.77    7.18
  -1   2 -10  242.00    7.16
  -1  -1 -10  270.95    7.18
  -1  -1  10  254.87    7.17
  -2   1 -10  256.77    7.23
   1  -2 -10  245.33    7.19
  -1  -1  10  259.19    7.16
   1  -2  10  276.65    7.24
   1   1  10  253.14    7.20
   2  -1 -10  242.25    7.13
  -1  -1 -10  281.82    7.18
   2  -1  10  277.73    7.21
   2  -1 -11    0.08    0.30
   1  -2 -11    0.26    0.33
  -1  -1  11    0.52    0.30
   1  -2  11    0.17    0.67
  -1  -1  11   -0.06    0.60
   2  -1  11    0.38    0.86
  -1  -1 -11    0.23    0.29
  -1   2 -11    0.50    0.27
   1  -2  11    0.31    0.39
   1   1  11    0.14    0.35
   2  -1  11   -0.06    0.35
  -1  -1  11    0.38    0.30
  -2   1 -11    0.66    0.32
  -1  -1  12  388.82    8.56
   1  -2  12  379.41    8.73
   2  -1  12  346.86    8.91
   2  -1  12  356.33    8.04
   2  -1  13    0.77    0.97
  -1  -1  13    0.57    0.65
   1  -2  13    1.22    0.82
   2  -1  14   86.32    3.31
  -1  -1  14   87.23    2.92
   1  -2  14   87.45    3.06
  -1   2  15    1.41    1.06
   2  -1  15    1.28    1.07
   1   1  15    0.88    1.07
   1  -2  15    1.41    0.90
  -1  -1  15    0.88    0.71
  -1   2  16    1.67    1.01
   1  -2  16    1.10    0.88
  -1  -1  16    1.87    0.77
  -2   1  16    2.23    0.90
   2  -1  16    2.51    1.16
   1   1  16    2.28    1.14
   2  -1  17    0.99    1.11
  -1   2  17   -0.05    1.06
   1  -2  17    0.04    0.86
   1   1  17    0.24    1.18
  -1  -1  17    0.45    0.76
  -2   1  17    0.09    0.91
   1  -2  18   26.08    1.71
  -1  -1  18   28.78    1.64
  -2   1  18   30.89    1.83
   1   1  18   28.39    2.16
  -1   2  18   29.84    2.04
   2  -1  18   32.39    2.08
   1   1  19    1.94    1.31
  -1   2  19    0.49    1.16
   1  -2  19    1.05    0.97
  -2   1  19    0.82    0.93
  -1  -1  19    1.09    0.85
   2  -1  19   -0.44    1.24
   1   1  20  101.19    4.15
  -1  -1  20   90.27    3.44
  -2   1  20   96.97    3.74
  -1   2  20   94.52    3.93
   2  -1  20   94.96    3.95
   1  -2 -20   90.63    2.88
   1  -2  20   96.66    3.65
   1  -2 -21    0.15    0.60
   2  -1 -21    0.68    0.65
  -1  -1 -21    0.22    0.58
  -1  -1  21   -0.05    0.83
  -1   2  21    0.99    1.10
   2  -1  21   -0.56    1.20
  -2   1  21   -0.06    0.98
   1  -2  21    1.04    0.92
   1   1  21   -0.23    1.37
   1  -2  21   -0.10    0.72
  -1  -1  21    0.94    0.78
  -2   1  22  327.48    9.41
  -1   2  22  322.54    9.68
   2  -1  22  301.36    9.56
   1   1  22  334.53    9.89
   2  -1 -22  296.51    8.30
   1  -2 -22  288.98    8.26
  -1  -1 -22  272.01    8.21
  -2   1 -22  303.31    8.22
   1  -2  22  296.36    8.35
  -1  -1  22  301.26    8.38
   1  -2  22  308.66    9.15
  -1  -1 -23    0.31    0.60
  -2   1 -23   -0.05    0.60
   2  -1 -23    0.02    0.68
   1  -2 -23    0.59    0.70
   1   1  23   -0.41    1.28
   2  -1  23   -0.60    1.21
  -2   1  23    1.07    1.02
  -1   2  23    0.24    1.12
  -1  -1  23    0.34    0.83
   1  -2  23    0.41    0.79
  -1   2  24   18.05    1.93
   1   1  24   18.52    1.97
  -2   1  24   23.00    1.83
  -2   1 -24   22.30    1.12
   1  -2 -24   22.32    1.16
   2  -1 -24   23.14    1.20
  -1  -1 -24   22.12    1.14
  -1  -1  24   22.36    1.35
   1  -2  24   21.52    1.34
   2  -1  24   20.55    1.94
  -2   1 -25    0.07    0.66
   1  -2 -25    0.32    0.74
  -1  -1 -25    0.15    0.71
   2  -1 -25    0.04    0.74
  -1  -1  25    0.40    0.89
   1  -2  25    0.17    0.86
   1   1  25    0.72    1.32
   2  -1  25   -0.16    1.14
  -1   2  25    0.69    1.30
   1  -2 -26    2.55    0.78
  -2   1 -26    2.10    0.65
   2  -1 -26    2.28    0.79
  -1  -1 -26    3.50    0.77
  -1  -1  26    3.07    0.98
   1  -2  26    2.14    0.93
  -1   2  26    1.72    1.25
   1   1  26    3.32    1.47
  -2   1 -27    0.23    0.68
   2  -1 -27    0.79    0.79
   1  -2 -27    0.26    0.70
  -1  -1 -27    0.35    0.69
  -1  -1  27    0.26    0.92
   1  -2  27   -0.20    0.92
   1   1  27   -0.28    1.30
  -2   1 -28    3.93    0.78
  -1  -1 -28    4.22    0.82
   1  -2 -28    3.93    0.86
   2  -1 -28    4.70    0.85
   1  -2  28    3.95    0.99
  -1  -1  28    4.43    1.01
  -1  -1  29    0.74    0.77
  -1  -1 -29    0.15    0.70
   2  -1 -29    0.74    0.81
   1  -2 -29   -0.63    0.82
   1  -2  29   -0.67    0.92
  -1  -1  29    0.22    0.92
  -1  -1  30    4.60    0.84
   1  -2  30    3.37    0.80
   2  -1 -30    4.52    0.88
   1  -2 -30    4.57    0.85
  -1  -1 -30    5.65    0.79
   1  -2  30    4.24    1.01
  -1  -1  30    4.10    1.07
   1  -2  31    0.17    0.71
  -2   1  31   -0.13    0.84
  -1  -1  31   -0.02    0.79
   1  -2 -31    0.95    0.78
  -1  -1 -31    0.81    0.74
   2  -1 -31   -0.18    0.83
   1  -2  31    0.63    0.90
  -1  -1  31    0.31    0.99
  -1  -1  32    4.86    0.86
  -2   1  32    3.92    0.90
   1  -2  32    4.63    0.77
   1  -2 -32    3.86    0.84
   2  -1 -32    5.54    0.85
  -1  -1 -32    4.07    0.77
  -1  -1  32    4.36    1.00
   1  -2  32    4.07    0.97
  -1  -1  33    0.51    0.75
  -2   1  33    0.23    0.77
   1  -2  33    0.37    0.66
   1  -2 -33   -0.25    0.76
  -1  -1 -33    0.50    0.70
   2  -1 -33    0.10    0.72
   1  -2  34   50.00    1.73
   2  -1  34   49.95    1.73
  -1   2  34   60.74    1.94
  -2   1  34   57.22    1.93
  -1  -1  34   53.66    1.83
  -1  -1 -34   54.06    1.84
   1  -2 -34   51.03    1.86
  -1   2  35    0.41    0.70
   1  -2  35   -0.09    0.57
  -2   1  35   -0.04    0.70
   2  -1  35    0.25    0.57
   1   1  35   -0.51    0.69
  -1  -1  35    0.30    0.65
   1  -2 -35   -0.56    0.69
   2  -1 -35   -0.05    0.69
  -1  -1 -35   -0.47    0.65
  -2   1  36    2.93    0.71
   1  -2  36    2.03    0.54
  -1   2  36    2.37    0.71
  -1  -1  36    2.87    0.64
   2  -1  36    2.34    0.57
   1   1  36    2.35    0.67
   1  -2 -36    3.20    0.67
  -1  -1 -36    1.81    0.63
  -2   1  37    0.39    0.60
  -1  -1  37    0.03    0.53
   2  -1  37    0.07    0.46
  -1   2  37   -0.34    0.63
   1   1  37   -0.15    0.58
   1  -2 -37   -0.04    0.59
  -1  -1  38   12.26    0.65
  -1   2  38   13.88    0.82
   1   1  38   12.43    0.73
  -2   1  38   12.14    0.80
   1  -2 -38   12.28    0.77
   1   1  39    0.54    0.40
  -2   1  39    0.01    0.45
  -1   2  39   -0.20    0.50
   0  -2   0 5097.36  128.77
   2  -2   0 4599.29  128.69
   2   0   0 5012.34  128.67
   0  -2   0 4901.51  128.71
  -2   0   0 4835.03  128.66
   2  -2  -1  115.02    3.60
   0  -2  -1  127.85    3.68
   2  -2   1  114.70    3.60
   0  -2   1  124.82    3.67
   2   0  -1  132.52    3.56
   2   0   1  122.23    3.58
   0  -2  -1  120.28    3.60
   0  -2   1  127.50    3.62
   2   0   2 1147.14   29.76
   0  -2  -2 1131.62   29.77
   2  -2   2 1142.72   29.75
   2  -2  -2 1143.43   29.73
   0  -2   2 1119.80   29.70
   0  -2   2 1087.19   29.77
   0  -2  -2 1098.22   29.70
   0  -2   2 1104.66   29.73
   0  -2  -2 1073.62   29.72
   0  -2  -2 1133.13   29.71
   0  -2   2 1107.75   29.70
   0  -2  -3  139.98    4.05
   0  -2   3  148.84    4.07
   0  -2   3  137.85    4.04
   0  -2  -3  140.47    4.13
   2  -2  -3  135.16    4.05
   0  -2   3  145.08    4.13
   2  -2   3  135.98    4.06
   0  -2  -3  143.33    4.04
   2   0   3  155.10    4.19
   2  -2   3  130.53    4.07
   0  -2   3  137.84    4.06
   0  -2  -3  139.56    4.06
   2   0   4 5623.15  146.49
   0  -2  -4 5510.84  146.41
   0  -2  -4 5639.15  146.34
   2  -2  -4 5474.14  146.34
   0  -2   4 5666.72  146.35
   0  -2   4 5406.31  146.35
   2   0   5 2108.03   54.23
   0  -2   5 1985.18   53.97
   2  -2  -5 1939.74   53.99
   0  -2  -5 2061.65   53.98
   0  -2  -5 1980.47   54.05
   0  -2   5 1952.26   54.00
   0  -2  -5 2224.22   54.03
   0  -2   5 2112.05   54.01
   0  -2  -6 4430.00  111.66
   0  -2   6 4348.18  111.64
   0  -2   6 4083.53  111.61
   2  -2   6 4338.79  111.66
   2  -2  -6 4251.63  111.63
   0  -2  -6 4298.97  111.62
   2   0   6 4028.05  111.89
   0  -2   6 4085.65  111.42
   0  -2  -6 4139.37  111.69
   0  -2   6 4196.35  111.64
   0  -2   6 4382.51  111.71
   0  -2  -6 4403.80  111.66
   0  -2   7 1339.92   33.21
   0  -2  -7 1313.49   33.21
   2  -2  -7 1154.16   33.15
   2  -2   7 1221.20   33.20
   0  -2  -7 1306.12   33.17
   0  -2   7 1212.81   33.16
   0  -2   7 1198.42   33.04
   2   0   7 1297.45   33.58
   2  -2   7 1221.81   33.35
   0  -2  -7 1293.79   33.20
   0  -2   7 1260.68   33.19
   0  -2  -7 1254.99   33.26
   0  -2   7 1236.99   33.26
   2  -2   8   25.35    1.15
   0  -2   8   26.95    1.12
   2  -2  -8   26.86    1.15
   0  -2  -8   26.94    1.12
   0  -2  -8   27.98    1.09
   2  -2  -8   24.09    1.08
   2  -2   8   26.50    1.16
   0  -2   8   25.94    1.09
   0  -2   8   27.33    1.04
   2   0   8   30.58    1.63
   2  -2   8   25.71    1.37
   0  -2   8   29.47    1.12
   0  -2   8   27.51    1.19
   0  -2  -8   27.50    1.13
   2  -2   9   59.46    2.26
   2   0   9   59.18    2.51
   0  -2   9   61.07    1.96
   2  -2  -9   54.37    1.90
   2  -2   9   60.07    1.96
   0  -2  -9   63.38    1.94
   2  -2  -9   62.21    1.95
   0  -2   9   61.91    1.95
   0  -2   9   61.71    1.93
   2  -2   9   66.53    1.99
   0  -2  -9   63.56    1.97
   0  -2  -9   64.31    1.98
  -2   0   9   55.97    1.90
  -2   0  -9   62.41    1.92
   0  -2   9   57.99    1.94
   2  -2  10   97.45    3.18
   0  -2  10   94.46    2.84
   2  -2 -10   85.22    2.71
   2  -2  10   95.02    2.79
   2  -2 -10   91.56    2.72
   2  -2  10   91.53    2.74
   0  -2  10   92.62    2.74
   0  -2 -10   98.51    2.76
  -2   0 -10   92.85    2.72
   0  -2 -10   99.02    2.80
   0  -2  10   90.46    2.76
  -2   0  10   89.41    2.72
   2  -2  11   58.18    2.20
   0   2  11   62.80    2.42
   0  -2  11   54.62    1.85
  -2   0  11   50.48    1.61
   2  -2  11   57.18    1.70
   2  -2 -11   50.88    1.63
   0   2  11   46.56    1.61
   2  -2 -11   52.14    1.61
   0  -2  11   54.06    1.64
  -2   0  11   50.54    1.61
   2   0  11   46.58    1.70
  -2   2 -11   52.65    1.65
   0  -2  11   50.67    1.66
  -2   0 -11   54.02    1.63
   0  -2  12  468.68   10.96
   2  -2  12  484.78   11.39
   2  -2  12  454.71   10.63
   2   0  12  373.53   10.62
  -2   0  12  445.43   10.55
   2  -2 -12  449.00   10.56
  -2   0 -12  438.16   10.57
  -2   2 -12  399.62   10.56
   2   0  13    7.88    0.44
   2  -2  13    8.80    0.47
   2   0  13   10.98    0.49
   2  -2  13   10.49    1.17
   2   0  14  642.38   17.71
   2  -2  14  658.13   17.44
  -2   0  15   22.04    1.33
   0  -2  15   17.67    1.20
   2  -2  15   18.94    1.53
   2   0  15   19.17    1.74
   0   2  15   20.33    1.73
   0   2  16 2883.60   72.51
   2   0  16 2761.84   72.51
  -2   0  16 2702.56   71.92
   0  -2  16 2561.71   71.81
   2  -2  16 2725.00   72.21
   0  -2  17   26.64    1.54
   0   2  17   25.68    1.97
   2  -2  17   32.18    1.94
  -2   2  17   32.11    1.93
  -2   0  17   32.08    1.68
   2   0  17   29.11    2.12
   2   0  18  732.15   20.19
   0   2  18  741.57   20.22
  -2   0  18  669.50   19.57
  -2   2  18  745.83   20.01
   2  -2  18  715.51   19.90
   0  -2  18  677.88   19.48
  -2   0  19   41.82    2.09
   0  -2  19   39.37    1.96
   2   0  19   39.27    2.49
  -2   2  19   41.84    2.38
   0   2  19   43.74    2.57
   2  -2  19   43.95    2.34
  -2   2  20  753.06   20.70
  -2   0  20  809.57   20.44
   2   0  20  747.65   20.98
   0  -2  20  709.53   20.14
   0   2  20  743.16   20.97
   2  -2  20  787.93   20.70
   0  -2 -20  713.62   19.53
   2  -2 -20  695.89   19.56
   2   0  21  418.78   12.07
  -2   2  21  400.78   11.71
   0   2  21  429.98   12.08
  -2   0  21  424.67   11.42
  -2   0 -21  361.16   10.43
   2  -2 -21  382.86   10.51
   2   0 -21  379.35   10.52
   0  -2 -21  389.97   10.47
   2  -2  21  399.96   11.60
  -2   0  21  384.47   10.61
   0  -2  21  366.36   10.57
   2  -2  21  369.42   10.53
   0   2  22  941.03   24.61
  -2   2  22  831.74   24.03
   2   0  22  902.51   24.46
   2  -2 -22  845.27   22.84
   2   0 -22  841.78   22.85
   0  -2 -22  851.32   22.81
  -2   0 -22  825.75   22.77
   2  -2  22  924.71   24.06
   0  -2  22  833.29   22.91
  -2   0  22  845.83   22.94
   2  -2  22  867.34   22.90
   2   0  23   69.55    3.56
  -2   2  23   64.98    3.27
   0   2  23   76.38    3.68
  -2   0 -23   66.75    2.27
   2  -2 -23   66.10    2.34
   0  -2 -23   62.69    2.28
   2   0 -23   70.93    2.36
   2  -2  23   63.14    3.13
   0  -2  23   67.52    2.44
   2  -2  23   69.49    2.40
  -2   0  23   69.92    2.46
  -2   2  24  574.66   17.97
   2   0  24  570.55   18.20
   0   2  24  623.53   18.43
   2  -2 -24  632.60   16.79
   0  -2 -24  607.08   16.72
   2   0 -24  614.37   16.77
  -2   0 -24  613.00   16.70
   0  -2  24  629.26   16.87
  -2   0  24  634.41   16.89
   2  -2  24  622.34   16.83
  -2   2  25  108.04    4.59
   2   0  25  112.91    4.85
   0   2  25  112.26    4.86
   0  -2 -25  106.72    3.37
  -2   0 -25  106.26    3.32
   2  -2 -25  102.76    3.42
   2   0 -25  109.12    3.41
  -2   0  25  107.09    3.54
   2  -2  25  104.64    3.45
   0  -2  25  107.22    3.52
   0   2  26  799.16   24.11
   2   0 -26  854.77   22.52
   2  -2 -26  827.88   22.51
  -2   0 -26  830.10   22.43
   0  -2 -26  813.89   22.46
   2   0  26  791.89   24.04
  -2   0  26  851.58   22.64
   2  -2  26  846.70   22.58
   0  -2  26  843.82   22.63
   0   2  27   26.25    2.40
   2  -2 -27   27.31    1.40
   0  -2 -27   26.45    1.32
  -2   0  27   27.59    1.55
   2   0 -27   25.17    1.37
  -2   0 -27   25.39    1.27
   0  -2  27   25.90    1.53
   2  -2  27   26.44    1.47
   0  -2  28  335.83    9.16
   0  -2 -28  336.34    9.18
   2   0 -28  333.61    9.22
  -2   0 -28  329.32    9.12
  -2   0  28  309.67    9.29
   2  -2 -28  324.08    9.23
   0  -2  28  318.55    9.30
   2  -2  28  322.46    9.26
   0  -2  29    4.53    0.84
  -2   0  29    5.15    0.89
   2  -2 -29    4.39    0.91
  -2   0 -29    4.55    0.76
   0  -2 -29    3.97    0.88
   2   0 -29    5.14    0.90
  -2   0  29    3.41    1.02
   0  -2  29    4.48    1.07
   2  -2  29    3.30    1.00
   0  -2  30  268.14    7.86
  -2   0  30  286.30    7.96
   0  -2 -30  271.82    7.91
  -2   0  30  280.27    8.07
   2   0 -30  283.27    7.95
  -2   0 -30  285.70    7.87
   2  -2 -30  274.48    7.95
   0  -2  30  283.48    8.07
   0  -2  31    0.04    0.76
  -2   0  31    0.35    0.86
   2  -2 -31    0.34    0.89
   0  -2 -31    0.74    0.80
   2   0 -31    0.13    0.82
  -2   0 -31   -0.12    0.76
   0  -2  31   -0.50    0.98
   0  -2  32  251.83    7.21
  -2   0  32  259.97    7.30
   2  -2  32  258.84    7.18
   0  -2  32  250.86    7.40
   2  -2 -32  254.79    7.31
   0  -2 -32  259.58    7.29
  -2   0 -32  250.68    7.24
  -2   0  33    0.87    0.78
   0  -2  33    1.67    0.68
   2  -2  33    1.14    0.63
  -2   2  33    0.95    0.87
   0  -2 -33    2.10    0.78
   2  -2 -33    2.24    0.78
  -2   0 -33    0.87    0.70
   0  -2  33    1.85    0.87
   0  -2  34   83.79    2.62
  -2   2  34   95.48    2.80
   2  -2  34   89.86    2.60
  -2   0  34   96.87    2.79
  -2   0 -34   92.04    2.68
   0  -2 -34   87.54    2.71
   0  -2  34   93.72    2.85
  -2   2  35   39.08    1.59
  -2   0  35   35.86    1.54
   0  -2  35   39.14    1.46
   0   2  35   42.04    1.59
   2   0  35   38.52    1.48
   2  -2  35   36.03    1.40
   0  -2 -35   36.87    1.55
   2  -2 -35   36.97    1.56
   0  -2  36  106.29    3.25
  -2   0  36  112.85    3.39
   2   0  36  108.65    3.30
  -2   2  36  117.01    3.42
   0   2  36  115.46    3.40
   2  -2 -36  108.33    3.38
   0  -2 -36  115.23    3.40
   0   2  37   11.60    0.83
  -2   2  37   12.19    0.86
   2   0  37   10.73    0.73
  -2   0  37   12.47    0.80
   0  -2 -37   10.41    0.79
   2  -2 -37    9.91    0.79
   2   0  38  103.14    3.08
   0   2  38  113.52    3.21
  -2   2  38  113.65    3.23
  -2   0  38  103.30    3.14
   0  -2 -38  111.59    3.17
  -2   2  39    0.01    0.48
  -2   0  39   -0.04    0.40
   0   2  39    0.50    0.49
   2  -3   0  798.99   22.40
   1  -3   0  810.60   22.43
  -1  -2   0  832.97   22.35
  -2  -1   0  856.38   22.37
   1  -3   0  824.73   22.41
   1   2   0  804.68   22.20
   2   1   0  895.49   22.27
  -2  -1   1    6.87    0.59
   1   2  -1    5.38    0.46
   2   1   1    4.85    0.70
   2   1  -1    5.09    0.58
   3  -1   1    6.89    0.80
   1   2   1    4.89    0.63
   1  -3   1    3.87    0.94
   2  -3   1    5.76    0.96
   1  -3  -1    4.32    0.82
   1  -3   1    4.23    0.80
   2  -3  -1    5.78    0.92
  -2  -1   1    5.62    0.75
  -1  -2  -1    4.15    0.73
  -1  -2   1    4.54    0.74
   1  -3  -1    4.45    0.93
  -2  -1  -1    5.70    0.77
   1  -3  -2 2668.07   71.25
  -1  -2  -2 2692.43   71.24
  -1  -2   2 2797.92   71.24
   2  -3  -2 2524.21   71.25
   1  -3   2 2681.15   71.25
   1  -3   2 2597.75   71.30
   2  -3   2 2427.74   71.25
   1  -3  -2 2658.00   71.29
   1   2  -2 2757.05   70.95
  -2  -1   2 2651.90   71.04
   1   2   2 2631.54   71.22
   2   1   2 2766.44   71.24
  -1  -2   2 2892.13   71.30
   2  -3   2 2667.48   71.31
  -1  -2  -2 2885.39   71.29
   1  -3   2 2601.04   71.24
   2  -3  -2 2675.48   71.32
   2  -3   2 2664.19   71.27
   1  -3  -2 2679.03   71.26
   2  -3  -2 2603.97   71.26
   2   1  -2 3058.80   71.09
   3  -1   2 2884.54   71.33
  -2  -1  -2 2637.74   71.23
  -1  -2   2 2537.59   71.21
   1  -3   2 2660.52   71.29
  -2  -1   2 2647.99   71.24
  -1  -2  -2 2520.42   71.21
   1  -3  -2 2686.13   71.30
   2  -3  -3  193.04    5.68
   2  -3   3  193.81    5.69
   1  -3   3  193.08    5.70
  -1  -2   3  185.67    5.61
  -1  -2  -3  193.24    5.61
   1  -3  -3  198.90    5.70
  -2  -1   3  190.73    5.38
   2   1   3  208.41    5.72
   1   2   3  189.38    5.66
  -1  -2   3  203.19    5.66
   1  -3  -3  183.51    5.60
   2  -3   3  203.54    5.70
   1  -3   3  189.89    5.63
   1  -3  -3  187.35    5.61
   2  -3   3  188.35    5.69
   2  -3  -3  190.71    5.67
   1  -3   3  185.63    5.61
   2  -3  -3  197.44    5.70
  -1  -2  -3  198.53    5.67
   3  -1   3  202.96    5.73
   3  -2   3  201.11    5.71
   1   2  -3  201.72    5.24
  -2  -1   3  202.01    5.63
  -1  -2  -3  191.39    5.59
  -1  -2   3  184.18    5.58
  -2  -1  -3  204.26    5.63
   1  -3   3  199.68    5.70
   1  -3  -3  196.69    5.69
   1  -3  -4  213.79    6.32
   2  -3  -4  203.90    6.30
  -1  -2  -4  226.52    6.27
   2   1   4  226.00    6.46
   1   2   4  214.33    6.39
   2  -3  -4  230.29    6.35
   1  -3  -4  228.22    6.30
   2  -3   4  227.97    6.38
  -1  -2   4  238.56    6.32
   1  -3   4  221.40    6.28
  -1   3  -4  223.38    6.05
   3  -1   4  221.78    6.41
  -2  -1   4  211.65    6.02
   3  -2   4  218.51    6.36
   1  -3   4  220.93    6.33
  -2  -1   4  215.45    6.25
  -1  -2   4  216.62    6.26
   1  -3  -5 1722.82   45.37
  -1  -2   5 1621.03   45.28
  -1  -2  -5 1747.10   45.31
   2  -3  -5 1639.26   45.34
   1   2   5 1666.53   45.50
   2   1   5 1747.44   45.54
  -1   3  -5 1644.98   45.08
   2  -3  -5 1761.47   45.37
  -1  -2  -5 1720.82   45.36
   2  -3   5 1709.69   45.38
  -1  -2   5 1796.52   45.37
   1  -3   5 1728.76   45.33
   2  -3  -5 1729.02   45.35
   1  -3  -5 1716.40   45.31
   2  -3   5 1667.03   45.32
   1  -3   5 1675.57   45.31
   1  -3  -5 1732.19   45.34
   3  -2   5 1688.92   45.46
  -2  -1   5 1711.38   45.08
   3  -1   5 1728.76   45.53
   1  -3   5 1753.12   45.38
  -1  -2   5 1686.29   45.31
  -2  -1   5 1729.72   45.31
  -1  -2   6 2841.90   76.93
  -1  -2  -6 2792.41   76.91
   2  -3  -6 3057.24   77.01
   1  -3  -6 2880.23   76.99
   2  -3   6 3123.91   77.05
   1  -3   6 3024.97   77.03
   2   1   6 2976.05   77.25
   3  -1   6 2987.29   77.21
   1   2   6 2756.04   77.19
  -1   3  -6 2659.27   76.73
   2  -3   6 2988.14   76.98
   2  -3  -6 2840.20   76.98
   1  -3  -6 2860.02   76.94
   1  -3   6 2942.37   76.97
   1  -3   6 2834.86   76.94
   2  -3  -6 2902.49   76.98
   1  -3  -6 2895.91   76.97
   2  -3   6 2859.38   76.98
   2  -3   6 3053.05   76.98
  -1  -2   6 2900.89   76.95
   1  -3  -6 3122.41   77.06
  -1  -2  -6 2955.55   76.95
   1  -3   6 2976.66   77.03
  -2  -1  -6 3027.11   76.95
  -2  -1   6 2871.83   76.94
   2  -3  -7   59.19    2.10
   2  -3   7   57.85    2.09
   1  -3   7   65.06    2.14
   1  -3  -7   65.19    2.16
  -1  -2  -7   61.85    2.02
  -1  -2   7   62.39    2.04
   1   2   7   65.87    2.44
   2   1   7   62.55    2.42
   3  -1   7   61.28    2.38
   1  -3   7   61.14    2.06
   2  -3   7   63.18    2.08
   1  -3  -7   64.76    2.05
   1  -3   7   63.59    2.06
   2  -3  -7   57.31    2.04
   1  -3  -7   66.42    2.09
   2  -3   7   55.37    2.03
  -1  -2  -7   65.74    2.06
  -2  -1  -7   62.47    2.02
   1  -3   7   66.12    2.13
  -1  -2   7   65.32    2.06
  -2  -1   7   60.35    2.02
   1  -3  -7   66.57    2.16
  -1  -2   8  608.51   17.02
  -1  -2  -8  626.56   17.01
   1  -3  -8  616.41   17.09
   2  -3  -8  637.86   17.07
   3  -2  -8  638.27   17.02
   1  -3   8  644.11   17.13
   2  -3   8  660.77   17.14
   1   2   8  648.30   17.48
  -1  -2   8  578.51   16.70
   2   1   8  621.81   17.48
   3  -1   8  666.09   17.50
   1  -3   8  649.37   17.06
   2  -3   8  627.04   17.06
   2  -3  -8  656.35   17.06
   1  -3  -8  644.36   17.06
   1  -3   8  613.64   17.02
   1  -3  -8  657.61   17.05
   2  -3   8  664.07   17.13
   1  -3   8  654.28   16.94
   1  -3  -8  694.17   17.19
  -2  -1  -8  661.59   17.05
  -2  -1   8  624.71   17.04
  -1  -2   8  644.12   17.06
  -1  -2  -8  651.38   17.06
   1  -3   8  636.08   17.12
   1  -3  -9  156.72    4.63
  -1  -2  -9  158.45    4.54
  -2  -1   9  150.19    4.54
   2  -3  -9  153.24    4.58
   3  -2  -9  152.67    4.52
   1  -3   9  165.23    4.66
   3  -2   9  153.20    4.59
   2  -3   9  163.12    4.65
  -1  -2   9  161.27    4.56
   2   1   9  145.66    5.04
   1   2   9  164.72    5.09
  -1  -2   9  143.19    4.29
   1  -3   9  155.54    4.55
   2  -3   9  155.12    4.56
   1  -3  -9  164.56    4.57
   2  -3  -9  158.38    4.55
   1  -3  -9  165.40    4.60
   1  -3   9  163.82    4.58
   2  -3   9  157.50    4.71
   1  -3   9  161.67    4.50
  -1  -2  -9  162.68    4.58
   1  -3   9  160.10    4.64
  -1  -2   9  159.68    4.57
  -2  -1  -9  156.59    4.55
  -2  -1   9  151.00    4.54
   1  -3  -9  168.15    4.69
   2  -3  10   21.85    1.07
  -2  -1  10   20.93    0.97
  -1  -2 -10   19.67    0.95
  -1  -2  10   19.22    0.94
   2  -3 -10   19.87    1.00
  -2  -1 -10   18.26    0.94
   3  -2  10   20.58    1.03
   3  -2 -10   19.25    0.95
   1  -3  10   20.09    1.09
  -1  -2  10   19.67    0.82
   1   2  10   23.49    1.53
   2   1  10   22.06    1.47
   2  -3  10   19.89    0.98
   1  -3  10   21.40    0.99
   1  -3 -10   20.59    0.99
   1  -3 -10   20.01    1.00
   2  -3 -10   20.02    0.96
   1  -3  10   19.05    0.96
   1  -3  10   21.23    1.00
   3  -2  10   21.91    1.46
   2  -3  10   20.58    1.19
   1  -3 -10   18.68    1.05
  -1  -2 -10   21.76    0.98
  -2  -1  10   17.62    0.92
  -2  -1 -10   19.26    0.93
  -1  -2  10   19.85    0.97
  -1  -2 -11  104.28    3.17
   2  -3  11  115.62    3.28
  -1  -2  11  102.46    3.16
   3  -2  11  119.86    3.25
   3  -2 -11   98.27    3.15
   2  -3 -11   96.81    3.18
  -2  -1  11  106.79    3.19
  -2  -1 -11  103.86    3.19
   1   2  11  115.42    3.88
  -1  -2  11   95.03    3.11
   2   1  11  117.57    3.93
   1  -3 -11  105.05    3.21
   2  -3  11  110.26    3.20
   1  -3  11  114.25    3.21
   1  -3 -11  107.28    3.21
   2  -3 -11  115.71    3.20
   1  -3  11  103.80    3.20
   1  -3  11  109.83    3.30
   3  -2  11  118.18    3.82
   2  -3  11  119.64    3.57
  -1  -2  11  104.31    3.20
  -2  -1  11  103.00    3.19
  -2  -1 -11  108.57    3.20
   1  -3 -11   97.04    3.24
   1  -3  11  108.15    3.29
  -1  -2 -11  108.44    3.22
  -2  -1  12  237.15    6.74
   2  -3  12  240.96    6.82
   3  -2  12  250.13    6.80
  -1  -2  12  242.07    6.75
  -1  -2  12  238.27    6.77
  -2  -1  12  251.63    6.89
   1   2  12  250.49    7.59
   2   1  12  260.87    7.67
   1  -3 -12  244.19    6.80
   3  -2 -12  250.11    6.77
   2  -3 -12  240.82    6.74
   3  -2  12  247.81    7.44
   1  -3  12  250.43    6.96
   2  -3  12  248.13    7.15
   1  -3  12  231.08    6.85
  -1  -2 -12  242.78    6.78
  -2  -1 -12  238.85    6.76
  -2  -1  13   94.98    2.81
   2  -3  13   92.34    2.90
   3  -2  13   93.77    2.87
   3  -1  13   98.27    2.88
   3  -1  13  107.26    3.80
  -1  -2  13   94.60    2.95
  -2  -1  13   95.16    3.05
   3  -2  13   99.75    3.64
   1   2  13  105.56    3.77
   3  -2 -13   92.83    2.81
  -1  -2  13  102.86    2.85
   2  -3 -13   94.74    2.83
   1  -3  13  102.79    3.16
   2  -3  13   95.13    3.32
  -3   1 -13   91.22    2.82
  -1  -2 -13   97.03    2.88
  -2  -1 -13   96.83    2.85
   3  -2  14   80.04    2.35
   3  -1  14   81.47    2.33
   2  -3 -14   73.30    2.26
   3  -2 -14   74.38    2.22
  -1  -2  14   75.13    2.25
  -2  -1  14   78.43    2.25
  -1  -2  14   83.17    2.55
   3  -1  14   88.96    3.39
   3  -2  14   86.15    3.27
  -2  -1  14   81.94    2.64
  -3   1 -14   77.13    2.26
   2  -3  14   74.32    2.35
  -2  -1 -14   76.82    2.27
   1  -3  14   79.26    2.70
   2  -3  14   83.34    2.94
  -1  -2  15    2.16    0.62
   1  -3  15    1.28    0.70
   3  -2  15    4.05    1.20
   2  -3  15    2.85    0.89
   3  -1  15    2.63    1.20
  -2  -1  15    2.22    0.65
   3  -2  16  385.06   11.08
   1  -3  16  349.00   10.45
   2  -3  16  342.30   10.64
  -2  -1  16  383.08   10.44
  -1   3  16  371.53   11.13
   2   1  16  392.48   11.35
  -1  -2  16  363.93   10.32
   3  -1  16  399.87   11.28
   3  -2  17   65.57    3.04
   1  -3  17   63.03    2.55
   2  -3  17   70.78    2.83
  -1   3  17   68.75    3.14
  -2  -1  17   67.21    2.51
   3  -1  17   71.76    3.24
   1   2  17   69.12    3.31
  -1  -2  17   66.55    2.41
   2   1  17   76.36    3.44
   2   1  18   10.83    1.55
   3  -2  18   10.78    1.46
  -1   3  18   10.77    1.53
   3  -1  18   11.64    1.62
   2  -3  18    9.39    1.18
  -2   3  18    9.36    1.36
   1  -3  18    9.29    0.99
  -3   1  18   10.65    1.18
  -2  -1  18   11.44    1.02
  -1  -2  18   10.68    0.92
   1   2  18   11.67    1.57
   1  -3  19   39.75    1.99
   3  -2  19   49.38    2.65
   2  -3  19   49.30    2.32
   1   2  19   44.44    2.79
  -3   2  19   49.81    2.46
  -3   1  19   49.35    2.33
   3  -1  19   51.76    2.80
  -2   3  19   48.33    2.60
   2   1  19   48.40    2.87
  -1   3  19   42.74    2.55
  -2  -1  19   41.24    1.97
  -2   3  20  327.23    9.75
  -1   3  20  333.50    9.88
   1   2  20  359.69   10.20
  -3   2  20  322.54    9.48
   3  -1  20  332.81    9.93
   2   1  20  330.31    9.98
  -3   1  20  328.97    9.29
   1  -3 -20  309.79    8.39
   3  -2 -20  293.61    8.44
   2  -3 -20  302.15    8.41
  -1  -2 -20  296.96    8.37
   3  -1 -20  299.49    8.45
  -2  -1 -20  282.56    8.35
  -1  -2  20  299.45    8.51
   2  -3  20  297.50    8.46
  -2  -1  20  296.50    8.51
   1  -3  20  299.94    8.49
   3  -2  20  306.78    9.62
   2  -3  20  316.98    9.24
  -1  -2 -21    0.92    0.62
   3  -1 -21    0.48    0.68
  -2  -1 -21    0.46    0.58
   1  -3 -21    0.62    0.63
  -3   1 -21    1.37    0.59
   3  -2 -21    0.91    0.71
   2  -3 -21    1.57    0.65
   3  -1  21    0.78    1.24
   2  -3  21    2.71    0.97
   1   2  21    1.27    1.49
  -3   1  21    1.72    0.93
  -1   3  21    1.39    1.26
   2   1  21    1.55    1.29
  -2   3  21    0.80    1.21
   3  -2  21    0.14    1.20
  -3   2  21    1.66    1.01
  -1  -2  21    1.16    0.82
   1  -3  21    0.74    0.77
   2  -3  21    0.86    0.75
  -3   1  21    1.17    0.83
  -2  -1  21    1.08    0.82
  -2   3  22  232.24    7.87
  -3   1  22  239.36    7.43
   1   2  22  242.40    8.19
  -3   2  22  239.90    7.64
  -1   3  22  243.02    8.03
   2   1  22  245.44    8.15
   2  -3 -22  238.45    6.57
   3  -1 -22  227.33    6.58
   1  -3 -22  235.80    6.55
  -3   1 -22  224.91    6.47
   3  -2 -22  232.49    6.60
  -1  -2 -22  228.80    6.51
  -2  -1 -22  224.12    6.50
   3  -1  22  226.93    7.92
   3  -2  22  229.69    7.78
   2  -3  22  221.19    6.61
  -1  -2  22  222.47    6.66
  -2  -1  22  223.72    6.68
  -3   1  22  239.11    6.69
   1  -3  22  231.18    6.66
   2   1  23   24.17    2.29
  -1   3  23   22.61    2.14
  -2   3  23   21.18    2.01
  -3   2  23   21.35    1.80
   1   2  23   23.93    2.24
   2  -3 -23   24.62    1.19
  -3   1  23   24.07    1.40
   3  -1 -23   22.89    1.27
  -1  -2 -23   22.92    1.17
  -3   1 -23   22.13    1.11
   3  -2 -23   24.13    1.24
  -2  -1 -23   22.48    1.14
   1  -3 -23   24.29    1.20
   1  -3  23   23.23    1.35
  -2  -1  23   23.02    1.40
   2  -3  23   21.30    1.28
  -1  -2  23   23.12    1.33
   3  -2  23   22.08    2.04
   3  -1  23   21.66    2.04
   1  -3 -24    6.66    0.84
  -2  -1 -24    6.32    0.82
  -1  -2 -24    7.90    0.83
  -3   1 -24    7.82    0.77
   3  -2 -24    6.65    0.90
   3  -1 -24    8.93    0.97
   2  -3 -24    7.65    0.85
  -3   2  24    6.85    1.28
   3  -1  24    6.37    1.51
   2   1  24    6.75    1.71
   1   2  24    4.63    1.56
   3  -2  24    7.00    1.48
  -2   3  24    5.41    1.48
  -1   3  24    6.57    1.63
  -3   1  24    7.42    1.04
  -1  -2  24    7.13    1.05
   1  -3  24    7.24    1.04
  -2  -1  24    8.62    1.09
   2  -3  24    7.17    0.99
  -1  -2  25   17.37    1.13
  -1   3  25   16.96    2.05
   1   2  25   17.50    2.09
  -2  -1  25   15.50    1.15
   2  -3 -25   15.24    1.08
   3  -1 -25   17.66    1.19
  -1  -2 -25   15.01    1.09
  -2  -1 -25   17.18    1.06
  -3   1  25   16.10    1.23
   3  -2 -25   17.12    1.18
  -3   1 -25   17.63    1.01
   1  -3 -25   19.54    1.13
  -2   3  25   13.50    1.80
   2   1  25   10.54    1.95
   3  -1  25   14.18    1.87
   1  -3  25   18.18    1.24
  -1  -2  25   16.84    1.31
  -2  -1  25   15.47    1.31
   2  -3  25   15.50    1.22
  -2  -1  26  269.13    7.22
  -2   3  26  240.98    8.67
  -1   3  26  252.53    8.85
   2   1  26  246.73    8.86
   1   2  26  240.58    8.84
  -1  -2  26  267.93    7.18
   3  -2 -26  241.38    7.17
   3  -1 -26  245.82    7.17
  -1  -2 -26  241.01    7.09
  -2  -1 -26  252.88    7.09
  -3   1  26  249.52    7.28
   2  -3 -26  240.83    7.15
  -3   1 -26  238.92    7.03
   1  -3 -26  248.09    7.13
   3  -1  26  235.79    8.55
  -1  -2  26  255.14    7.30
   2  -3  26  248.69    7.23
   1  -3  26  254.96    7.26
  -2  -1  26  254.15    7.30
  -1  -2  27    7.40    0.97
  -2  -1  27    7.78    1.03
   1  -3  27    6.70    0.83
   1  -3 -27    6.70    0.92
   3  -2 -27    6.54    0.99
  -2  -1 -27    7.78    0.89
   2  -3 -27    6.27    0.93
  -1  -2 -27    7.23    0.93
   3  -1 -27    8.10    0.97
  -3   1 -27    7.55    0.82
  -1   3  27    7.53    1.66
  -2   3  27    6.86    1.59
   2   1  27    6.97    1.69
   1   2  27    5.59    1.66
  -1  -2  27    6.27    1.09
  -3   1  27    7.79    1.13
   2  -3  27    7.66    1.09
   1  -3  27    7.04    1.14
  -2  -1  27    6.92    1.11
  -3   1  28   11.37    1.14
   1  -3  28   10.15    0.90
  -2  -1  28   11.99    1.09
  -1  -2  28   10.19    0.99
  -1  -2 -28   10.99    0.98
  -3   1 -28    9.87    0.91
   3  -1 -28   13.15    1.07
   1  -3 -28    9.74    0.97
  -3   1  28   10.60    1.16
   3  -2 -28   11.66    1.09
   2  -3 -28   10.74    1.05
  -2  -1 -28   10.48    0.97
  -1   3  28    9.11    1.73
   2   1  28    9.05    1.77
   1   2  28    9.02    1.80
   2  -3  28   10.43    1.13
  -2  -1  28   11.39    1.19
  -1  -2  28   11.09    1.17
   1  -3  28   10.18    1.13
   2  -3  29   29.91    1.38
  -1  -2  29   32.15    1.54
  -3   1  29   35.28    1.64
  -2  -1  29   33.20    1.58
   1  -3  29   31.51    1.42
   3  -2 -29   34.19    1.57
  -3   1 -29   32.07    1.43
   2  -3 -29   31.03    1.54
   3  -1 -29   31.89    1.60
  -1  -2 -29   29.66    1.48
  -2  -1 -29   29.23    1.44
  -2  -1  29   31.67    1.76
   1  -3 -29   32.36    1.52
   2  -3  29   32.40    1.67
   1  -3  29   34.54    1.71
  -1  -2  29   30.96    1.70
  -2  -1  30  150.38    4.48
  -3   1  30  145.29    4.52
   2  -3  30  146.49    4.32
  -1  -2  30  145.81    4.42
   1  -3  30  147.95    4.36
   2  -3 -30  138.97    4.43
  -2  -1  30  149.96    4.62
   1  -3 -30  147.30    4.47
  -2  -1 -30  146.99    4.43
  -1  -2 -30  140.03    4.41
  -3   1 -30  139.81    4.35
   3  -1 -30  156.03    4.53
   3  -2 -30  141.85    4.52
  -1  -2  30  147.34    4.62
   1  -3  30  148.18    4.59
   2  -3  30  149.02    4.59
  -1  -2  31   10.62    0.97
   1  -3  31    8.74    0.85
   2  -3  31    9.72    0.83
  -3   1  31   11.26    1.07
  -2  -1  31   10.16    0.99
   3  -2 -31   10.15    1.04
  -1  -2 -31   10.60    0.92
   2  -3 -31    9.95    1.00
  -2  -1  31   10.08    1.17
  -1  -2  31   10.38    1.20
  -2  -1 -31   10.59    0.94
   1  -3 -31    8.53    1.00
   1  -3  31   11.32    1.13
   2  -3  31    8.35    1.07
   1  -3  32    0.65    0.64
   2  -3  32    1.38    0.62
  -2  -1  32    1.91    0.82
  -1  -2  32    1.79    0.79
  -3   1  32    1.02    0.84
  -1  -2 -32    1.07    0.78
  -2  -1 -32    2.03    0.72
   3  -1 -32    0.51    0.84
   1  -3 -32    1.51    0.80
   2  -3 -32    1.02    0.87
   2  -3  32    2.10    0.96
   1  -3  32    1.33    0.95
  -1  -2  32    2.20    0.94
   1  -3  33    0.44    0.63
  -2  -1  33    0.29    0.76
   3  -2  33    0.76    0.60
  -1  -2  33    0.65    0.67
  -3   1  33    0.58    0.79
   2  -3  33    0.14    0.59
   1  -3 -33    0.93    0.77
   3  -1 -33    0.15    0.74
  -2  -1 -33    0.02    0.72
   2  -3 -33    0.87    0.82
   3  -2 -33    0.37    0.78
  -1  -2 -33    1.38    0.76
   1  -3  33    0.64    0.91
   2  -3  33    0.07    0.86
  -1  -2  33    0.90    0.90
   3  -2  34   45.32    1.55
   1  -3  34   43.57    1.55
  -2  -1  34   47.21    1.71
  -3   1  34   48.82    1.79
  -1  -2  34   45.85    1.63
   2  -3 -34   43.85    1.74
  -2  -1 -34   49.78    1.71
   3  -2 -34   44.96    1.73
   1  -3 -34   44.53    1.73
  -1  -2 -34   46.89    1.71
   1  -3  34   45.76    1.82
  -1  -2  35    0.67    0.59
   3  -1  35    1.28    0.58
  -3   1  35    0.82    0.74
  -2  -1  35    0.94    0.70
  -3   2  35    1.00    0.77
   3  -2  35    0.66    0.51
  -1  -2 -35    0.92    0.69
   2  -3 -35    2.05    0.72
   3  -2 -35    0.24    0.68
  -2  -1 -35    1.23    0.65
   1  -3 -35    1.39    0.72
   1  -3  35    0.66    0.76
   1   2  36   10.46    0.84
   3  -1  36    8.98    0.67
  -3   2  36   11.20    0.89
  -3   1  36    9.81    0.84
  -2  -1  36    9.46    0.79
   2   1  36   10.76    0.79
  -1   3  36   10.05    0.89
  -1  -2  36    9.42    0.71
   1  -3 -36    9.52    0.84
  -2  -1 -36    9.93    0.79
   2  -3 -36   10.23    0.85
  -1  -2 -36    9.20    0.79
  -2   3  37   -0.17    0.67
  -3   1  37    0.01    0.60
   2   1  37    0.06    0.57
  -1  -2  37   -0.18    0.26
  -2  -1  37    0.17    0.53
  -1   3  37    0.17    0.66
  -3   2  37    0.63    0.62
   1   2  37    0.43    0.58
  -1  -2 -37    0.50    0.60
   2  -3 -37    0.74    0.64
   1  -3 -37   -0.01    0.61
  -2  -1 -37   -0.48    0.58
  -2  -1  38   44.68    1.56
  -2   3  38   53.23    1.72
   2   1  38   49.22    1.61
   1   2  38   54.82    1.67
  -3   1  38   46.96    1.67
  -1   3  38   52.04    1.70
  -3   2  38   51.22    1.70
   1  -3 -38   48.69    1.70
  -1  -2 -38   51.95    1.65
   1   2  39    0.73    0.44
  -2   3  39   -0.15    0.52
  -1   3  39    0.12    0.49
  -3   2  39   -0.25    0.49
  -3   1  39    0.63    0.44
   3   0   0  613.89   16.19
   0  -3   0  576.32   16.24
   3  -3   0  601.47   16.26
   0  -3   0  595.13   16.32
   3   0   1    3.95    0.78
   3   0  -1    4.03    0.80
   0  -3  -1    3.72    0.84
   0  -3   1    3.73    0.87
   0  -3   1    3.85    0.95
   0  -3  -1    3.35    1.03
   3  -3  -1    4.14    0.94
   3  -3   1    5.53    1.03
   3   0   2 1417.77   37.61
   0  -3   2 1387.61   37.62
   0  -3  -2 1435.18   37.63
   3  -3   2 1314.93   37.60
   3  -3  -2 1393.56   37.61
   0  -3   2 1498.14   37.74
   0  -3  -2 1446.41   37.72
   0  -3  -3 8392.13  231.62
   0  -3   3 8256.06  231.60
   3  -3  -3 8603.74  231.63
   3  -3   3 9059.66  231.66
   0  -3   3 8008.31  231.58
   0  -3   3 9303.86  231.76
   0  -3  -3 8394.03  231.59
   0  -3  -3 9485.22  231.77
   3   0   3 9417.25  231.72
   0  -3  -3 9163.84  231.66
   0  -3   3 9148.18  231.66
   3   0   4  912.01   23.42
   0  -3  -4  855.52   23.24
   3  -3  -4  856.57   23.28
   0  -3   4  846.56   23.26
   0  -3   4  858.21   23.28
   0  -3  -4  873.07   23.37
   3   0   5   24.82    1.49
   3  -3  -5   20.24    1.31
   0  -3  -5   20.50    1.21
   0  -3   5   21.93    1.28
   0  -3  -5   25.52    1.41
   0  -3   5   23.26    1.24
   3   0   6 8436.90  219.88
   0  -3   6 8043.40  219.58
   3  -3  -6 8597.57  219.62
   0  -3  -6 7730.32  219.56
   3  -3   6 8476.03  219.64
   0  -3   6 8568.52  219.73
   0  -3  -6 8499.18  219.72
   0  -3  -6 8761.16  219.65
   0  -3   6 8471.27  219.64
   0  -3   6 7811.08  219.60
   0  -3  -6 8530.62  219.63
   0  -3  -7  226.19    6.28
   0  -3   7  212.67    6.24
   3  -3  -7  206.63    6.23
   0  -3  -7  205.81    6.19
   0  -3   7  211.66    6.22
   3  -3   7  216.15    6.30
   3   0   7  219.80    6.56
   3  -3   7  212.25    6.36
   0  -3  -7  233.67    6.39
   0  -3   7  216.04    6.36
   0  -3  -7  219.04    6.26
   0  -3   7  236.63    6.30
   0  -3  -8  838.92   21.71
   0  -3   8  803.36   21.66
   0  -3   8  769.84   21.62
   3  -3  -8  796.24   21.64
   0  -3  -8  768.62   21.60
   3  -3   8  838.67   21.70
   3   0   8  831.51   22.09
   3  -3   8  824.17   21.83
   0  -3  -8  794.45   21.76
   0  -3   8  788.77   21.64
   0  -3   8  790.58   21.75
   0  -3  -8  824.80   21.66
   3  -3  -9    7.44    0.80
   0  -3  -9    6.50    0.83
   3  -3   9    6.83    0.80
   0  -3   9    6.03    0.74
   0  -3   9    6.20    0.71
   3  -3  -9    7.46    0.78
   0  -3  -9    6.79    0.74
   3   0   9    8.56    1.15
   0  -3  -9    7.25    0.77
   0  -3   9    7.23    0.76
   3  -3   9    6.50    0.84
   3  -3 -10  128.28    3.80
   3  -3  10  122.29    3.79
   0  -3 -10  121.00    3.79
   0  -3  10  119.35    3.76
   0  -3  10  119.65    3.75
   0  -3 -10  118.12    3.74
   3  -3 -10  118.53    3.77
   3  -3  10  136.27    3.85
   3   0  10  136.17    4.38
   3  -3  10  126.56    4.09
  -3   0 -10  129.63    3.77
   0  -3  10  121.76    3.79
  -3   0  10  124.23    3.76
   0  -3 -10  134.35    3.85
   0  -3 -11  333.10    9.20
   3  -3  11  342.35    9.23
   3  -3 -11  344.94    9.22
   0  -3  11  331.81    9.21
   3  -3 -11  306.90    9.18
   3  -3  11  356.00    9.27
   0   3  11  365.65    9.93
   3   0  11  346.06    9.88
   0  -3  11  319.61    8.96
   3  -3  11  334.43    9.62
  -3   0 -11  350.76    9.21
   0  -3  11  312.43    9.21
   0  -3 -11  363.62    9.29
  -3   0  11  301.23    9.15
   3  -3 -12   25.63    1.11
   0  -3  12   25.82    1.12
   3  -3  12   27.99    1.23
   0   3  12   27.73    1.81
   3  -3  12   30.83    1.66
   0  -3  12   23.19    0.99
   0  -3 -12   24.26    1.18
  -3   0 -12   23.99    1.10
   0  -3  13   35.95    1.33
   3  -3 -13   36.72    1.31
   3  -3  13   35.64    1.38
  -3   0  13   33.86    1.30
   0   3  13   35.36    2.09
   0  -3  13   31.52    1.28
   3  -3  13   36.11    1.90
  -3   0 -13   35.02    1.31
   0  -3  14  567.53   15.33
   3  -3 -14  592.03   15.33
   0   3  14  607.40   16.46
  -3   0  14  529.85   15.30
   3  -3  14  583.09   15.42
   3  -3  14  609.57   16.16
   0  -3  14  563.16   15.44
  -3   0 -14  580.93   15.35
   3   0  15   67.89    3.11
   3  -3  15   57.92    1.90
   0  -3  15   69.34    2.12
   3  -3  15   70.41    2.79
  -3   0 -15   56.94    1.80
  -3   0  16  214.67    6.39
   3  -3  16  223.76    6.85
   3   0  17  292.39    9.01
  -3   0  17  267.33    8.13
   3  -3  17  282.13    8.59
   0   3  18  153.84    5.59
  -3   0  18  137.78    4.74
   3  -3  18  147.15    5.20
  -3   3  19   11.38    1.43
  -3   0  19   12.61    1.15
   0   3  19   14.40    1.72
   3  -3  19   11.55    1.44
   3   0  19   12.29    1.80
   0  -3 -19   13.60    0.82
   0   3  20  174.06    6.15
  -3   3  20  177.83    5.89
  -3   0  20  175.85    5.30
   3   0  20  176.05    6.23
  -3   0 -20  155.75    4.61
   0  -3 -20  148.64    4.62
   3  -3 -20  158.06    4.70
   3  -3  20  172.31    5.72
  -3   0  20  162.59    4.82
   3  -3  20  159.49    4.73
   0  -3  20  161.82    4.78
   0   3  21   82.20    3.97
  -3   3  21   90.85    3.86
   3   0  21   93.12    4.21
   0  -3 -21   78.33    2.67
   3   0 -21   80.78    2.77
   3  -3 -21   89.79    2.78
  -3   0 -21   84.64    2.67
   3  -3  21   90.20    2.82
   0  -3  21   82.30    2.85
  -3   0  21   82.78    2.87
   3  -3  21   97.00    3.78
   3   0 -22    4.37    0.81
  -3   0 -22    3.46    0.67
   3  -3 -22    3.17    0.78
   0  -3 -22    7.41    0.77
   3   0  22    3.73    1.56
   3  -3  22    2.60    1.16
  -3   3  22    3.50    1.23
   0   3  22    2.95    1.48
   3  -3  22    3.49    0.88
  -3   0  22    4.07    0.95
   0  -3  22    4.49    0.91
  -3   3  23   34.17    2.35
   3   0  23   35.54    2.68
   0   3  23   37.09    2.78
   0  -3 -23   32.65    1.49
   3  -3 -23   34.76    1.55
   3   0 -23   37.82    1.60
  -3   0 -23   36.59    1.45
  -3   0  23   37.18    1.73
   0  -3  23   36.22    1.68
   3  -3  23   36.83    1.64
   0  -3  24    6.09    0.84
  -3   0 -24    5.62    0.80
   3  -3 -24    7.34    0.95
   3   0 -24    6.21    0.93
   0  -3 -24    5.86    0.82
  -3   3  24    3.68    1.36
   3   0  24    4.64    1.67
   0   3  24    7.59    1.73
   3  -3  24    4.87    0.96
   0  -3  24    6.50    1.01
  -3   0  24    5.96    1.08
   0  -3  25  231.14    6.63
   0   3  25  230.90    8.45
  -3   3  25  222.18    7.99
  -3   0  25  242.34    6.77
  -3   0  25  228.65    6.84
   3  -3 -25  240.52    6.73
  -3   0 -25  231.67    6.60
   0  -3 -25  234.27    6.66
   3   0 -25  233.04    6.71
   3   0  25  220.60    8.27
   3  -3  25  230.75    6.75
   0  -3  25  219.21    6.76
  -3   0  26  217.64    6.11
  -3   3  26  200.47    7.36
   0   3  26  196.29    7.64
   0  -3  26  206.09    6.00
  -3   0  26  201.68    6.21
   3  -3 -26  211.52    6.09
  -3   0 -26  199.56    5.96
   0  -3 -26  216.11    6.03
   3   0 -26  209.32    6.11
   3   0  26  199.40    7.62
   0  -3  26  202.77    6.17
   3  -3  26  210.10    6.14
   0   3  27   21.05    2.23
  -3   0  27   22.41    1.35
   0  -3  27   20.94    1.19
  -3   0 -27   19.79    1.15
  -3   0  27   19.47    1.45
   3   0 -27   19.72    1.29
   3  -3 -27   20.27    1.30
   0  -3 -27   21.79    1.28
   3   0  27   17.78    2.20
   0  -3  27   20.56    1.41
   3  -3  27   21.38    1.36
   0  -3  28  225.08    6.64
  -3   0  28  235.58    6.79
   0   3  28  208.78    8.27
   3  -3 -28  240.78    6.80
  -3   0 -28  226.61    6.63
   0  -3 -28  242.60    6.74
  -3   0  28  225.97    6.87
   3   0 -28  232.75    6.76
   3  -3  28  237.50    6.81
   0  -3  28  235.07    6.86
   0  -3  29   25.36    1.28
  -3   0  29   23.24    1.38
   0  -3 -29   24.34    1.38
   3   0 -29   22.35    1.36
  -3   0 -29   22.98    1.26
   3  -3 -29   23.88    1.42
  -3   0  29   22.44    1.56
   0  -3  29   22.86    1.55
   3  -3  29   22.74    1.43
  -3   0  30  108.63    3.46
   0  -3  30  107.12    3.34
   3   0 -30  105.61    3.44
   3  -3 -30  105.63    3.47
   0  -3 -30  105.69    3.41
  -3   0 -30  103.38    3.34
   3  -3  30  106.35    3.49
   0  -3  30  104.81    3.55
   0  -3  31   38.20    1.62
  -3   0  31   42.88    1.80
   3  -3  31   40.30    1.54
  -3   0 -31   42.93    1.68
   0  -3 -31   42.29    1.75
   3  -3 -31   40.08    1.80
   0  -3  31   39.91    1.90
   3  -3  31   40.02    1.81
  -3   3  32   17.23    1.21
   0  -3  32   16.88    1.02
   3  -3  32   15.73    0.91
  -3   0  32   17.17    1.20
   0  -3 -32   17.33    1.15
  -3   0 -32   17.03    1.07
   3  -3 -32   17.60    1.22
   0  -3  32   17.35    1.33
  -3   0  33    4.52    0.85
   0  -3  33    4.10    0.69
   0  -3 -33    4.67    0.85
  -3   0 -33    4.62    0.76
   0  -3  33    4.67    0.98
  -3   0  34   16.61    1.07
   0  -3  34   14.48    0.87
   0  -3 -34   13.32    1.01
   3  -3 -34   14.41    1.02
   0  -3  34   13.70    1.13
  -3   0 -34   14.94    0.92
  -3   0  35   26.43    1.26
   3  -3 -35   26.98    1.29
   0  -3 -35   23.14    1.22
  -3   0  36    1.42    0.67
   3   0  36    1.15    0.55
   0   3  36    1.41    0.71
   0  -3 -36    2.15    0.70
   3  -3 -36    0.38    0.70
   3   0  37    0.15    0.48
  -3   0  37    0.21    0.58
   0   3  37    0.41    0.60
   0  -3 -37    0.11    0.61
   0   3  38   26.66    0.87
  -3   3  38   24.37    0.89
   0  -3 -38   25.28    0.84
  -3   3  39   11.26    0.70
   0   3  39   11.54    0.64
   2  -4   0 9317.55  255.50
  -2  -2   0 9607.22  255.41
   2  -4   0 9642.42  255.54
   2   2   0 9999.00  255.24
   2   2  -1    4.55    0.67
   2   2   1    4.36    0.78
   2  -4  -1    4.09    1.13
  -2  -2   1    4.49    0.91
   2  -4  -1    4.40    1.05
   2  -4   1    3.53    1.22
  -2  -2  -1    5.03    0.89
   2  -4   1    4.18    1.03
   2  -4  -2  134.37    4.38
   2  -4   2  147.15    4.46
  -2  -2   2  126.28    3.93
   2   2   2  133.67    4.22
   2   2  -2  149.28    3.98
   4  -2   2  136.96    4.40
  -2  -2   2  137.30    4.28
   2  -4  -2  145.88    4.47
   2  -4   2  137.26    4.42
  -2  -2  -2  142.48    4.30
   2  -4   3    1.75    0.95
   2  -4  -3    1.45    0.94
   2  -4   3    1.17    0.87
   2  -4  -3    0.71    0.85
   2   2  -3    1.42    0.49
   2   2   3    1.65    0.77
   4  -2   3    1.98    0.90
  -2  -2   3    1.81    0.42
   2  -4   3    1.88    1.02
   2  -4   3    2.91    1.05
  -2  -2   3    3.27    0.82
   2  -4  -3    1.93    1.04
  -2  -2  -3    2.21    0.84
   2  -4  -3    1.50    0.94
   2  -4  -4 3887.28  102.62
   2   2   4 4129.22  102.67
  -2  -2   4 3690.04  102.12
   2  -4  -4 4026.47  102.61
   2  -4   4 3900.19  102.58
   4  -2   4 4049.18  102.70
  -2  -2   4 3902.39  102.54
   2  -4   4 3991.48  102.70
   2  -4  -5    8.59    1.12
   2   2   5   11.63    1.20
  -2  -2   5    9.28    0.46
   2  -4  -5   10.07    1.13
   2  -4   5    9.60    1.07
   4  -2   5    9.76    1.17
  -2  -2   5    9.64    0.96
   2  -4   5    9.69    1.16
  -2  -2  -6 2075.84   55.55
   2  -4   6 2158.77   55.69
   2  -4  -6 2067.97   55.64
  -2  -2   6 2131.00   55.59
   2   2   6 2000.64   55.81
   4  -2   6 2054.45   55.79
   2  -4  -6 2167.13   55.76
  -2  -2   6 2061.07   55.57
  -2  -2  -6 2129.06   55.58
   2  -4   6 2098.24   55.71
   2  -4  -6 2072.43   55.60
   2  -4  -6 2127.29   55.62
   2  -4   6 2048.43   55.61
   2  -4   6 2071.46   55.59
   2  -4   7    0.53    0.80
   2  -4  -7    0.50    0.74
  -2  -2   7    1.14    0.72
  -2  -2  -7    0.75    0.70
   2  -4  -7    0.98    0.72
   2  -4   7    1.33    0.73
   2   2   7    0.66    1.04
   4  -2   7    0.62    0.98
   2  -4  -7    0.89    0.80
  -2  -2  -7    0.75    0.68
   2  -4   7    0.19    0.91
  -2  -2   7   -0.19    0.63
  -2  -2  -8 2269.13   63.11
  -2  -2   8 2428.91   63.15
   2  -4   8 2431.72   63.25
   2  -4  -8 2335.69   63.19
   2   2   8 2359.02   63.57
   4  -2   8 2224.22   63.44
  -2  -2  -8 2412.30   63.15
  -2  -2   8 2324.02   63.14
   2  -4  -8 2477.69   63.17
   2  -4   8 2369.59   63.14
   2  -4   8 2484.92   63.20
   2  -4  -8 2394.38   63.17
  -2  -2   9    5.72    0.78
   2  -4  -9    4.43    0.84
  -2  -2  -9    4.90    0.75
   2  -4   9    4.57    0.81
   2  -4  -9    5.18    0.78
   2  -4   9    5.30    0.78
   2   2   9    3.46    1.17
  -2  -2   9    5.15    0.74
   2  -4  -9    5.92    0.91
  -2  -2  -9    4.02    0.71
   2  -4   9    6.25    0.92
   2  -4 -10 2674.61   62.00
  -2  -2  10 2619.13   61.94
  -2  -2 -10 2820.28   61.95
   2  -4  10 2823.53   62.06
   2   2  10 2987.65   62.78
  -2  -2  10 2701.53   61.95
  -2  -2 -10 2872.60   61.99
   2  -4  10 2701.85   61.94
   2  -4  10 2944.46   61.99
   2  -4 -10 2950.04   61.97
  -2  -2  11    0.92    0.61
  -2  -2 -11    0.92    0.58
   2  -4 -11    0.87    0.61
   2  -4  11    0.30    0.59
  -2  -2  11    0.41    0.28
  -2  -2  11    0.39    0.29
   2   2  11    0.30    1.29
   4  -2 -11    0.63    0.60
  -2  -2 -11    1.39    0.60
   2  -4 -11    0.79    0.66
  -2  -2  11    0.62    0.61
   2  -4  11    0.25    0.72
  -2  -2  12 1497.13   40.94
   2  -4 -12 1402.90   41.01
   4  -2  12 1632.58   41.03
   2  -4  12 1598.07   41.10
   2   2  12 1697.17   41.92
  -2  -2  12 1464.28   40.67
   4  -2  12 1665.12   41.76
   2  -4  12 1628.86   41.17
  -2  -2 -12 1642.91   41.04
  -2  -2  12 1514.76   41.00
   2  -4 -12 1523.78   40.96
  -2  -2  13    1.49    0.58
   2  -4 -13    1.29    0.59
   2  -4  13    1.23    0.70
  -2  -2  13    1.39    0.39
   4  -2  13    2.77    1.14
   2   2  13    1.55    1.20
  -2  -2 -13    1.62    0.56
   2  -4  13    1.64    0.67
   4  -2  13    0.72    0.60
   4  -2  14  367.17   10.21
  -2  -2  14  377.72   10.18
   2  -4 -14  369.87   10.22
  -2  -2  14  352.63   10.04
   2   2  14  404.71   11.41
  -2  -2 -14  383.17   10.22
   2  -4  14  369.42   10.30
   2  -4  14  374.10   10.47
   4  -2  14  383.26   11.17
  -4   2 -15    0.14    0.40
  -2  -2 -15   -0.16    0.41
   4  -2  15    0.76    0.50
   4  -2  15   -0.93    1.24
   2   2  15    0.33    1.33
   2  -4  15    0.19    0.73
  -2  -2  15    0.25    0.41
   4  -2  16 1035.12   27.16
   2  -4  16  940.00   26.32
   2  -4  17    3.81    0.90
   4  -2  17    2.70    1.40
   4  -2  18 1758.04   45.49
  -2   4  18 1740.71   45.43
  -2  -2 -19    0.76    0.61
   2  -4 -19    0.56    0.62
   4  -2 -19    0.53    0.70
   4  -2  19    0.59    1.28
  -2   4  19    0.51    1.28
   2   2  19    1.51    1.55
  -2  -2  19    0.04    0.77
   2  -4  19    1.23    0.73
  -2  -2  20  496.81   13.92
  -4   2  20  541.41   14.92
   2   2  20  551.79   15.74
  -2   4  20  564.05   15.49
  -4   2  20  518.87   14.06
   4  -2 -20  490.23   13.96
  -2  -2 -20  511.90   13.88
   2  -4 -20  506.53   13.89
   4  -2  20  527.56   15.38
  -2  -2  20  519.75   14.05
   2  -4  20  508.09   13.98
  -2  -2  21    1.21    0.73
   4  -2 -21    0.04    0.78
  -2  -2 -21    1.39    0.67
   2  -4 -21    1.36    0.69
   4  -2  21    2.25    1.42
  -4   2  21    1.48    1.02
  -2   4  21    2.24    1.36
   2   2  21    0.54    1.52
  -4   2  21    0.90    0.88
   2  -4  21    0.99    0.82
  -2  -2  21    0.53    0.83
  -2  -2  22 1311.90   35.06
  -4   2  22 1252.97   35.97
   2   2  22 1377.33   36.93
  -2   4  22 1410.10   36.77
   4  -2 -22 1358.18   35.11
  -2  -2 -22 1314.63   34.98
  -4   2  22 1348.49   35.20
   2  -4 -22 1301.07   35.01
   4  -2  22 1216.16   36.47
  -2  -2  22 1313.67   35.17
   2  -4  22 1261.87   35.09
  -2  -2  23    1.80    0.91
  -2  -2 -23    1.75    0.79
   2  -4 -23    2.70    0.82
   4  -2 -23    2.78    0.90
   2   2  23    1.66    1.62
  -4   2  23    1.46    1.08
  -2   4  23    3.64    1.59
   4  -2  23    2.14    1.46
  -4   2  23    1.49    1.00
  -2  -2  23    2.36    1.07
   2  -4  23    2.75    0.97
  -2   4  24  698.35   20.43
   2   2  24  678.45   20.54
  -2  -2  24  712.25   18.72
  -2  -2 -24  670.13   18.61
   4  -2 -24  720.85   18.77
   2  -4 -24  685.91   18.65
   4  -2  24  670.56   20.22
   2  -4  24  665.25   18.75
  -2  -2  24  688.74   18.83
  -2  -2  25    0.32    0.89
   4  -2 -25   -0.37    0.88
  -2  -2 -25    0.57    0.74
   2  -4 -25    0.11    0.78
  -2   4  25    0.38    1.46
   2   2  25   -1.06    1.62
   4  -2  25    1.07    1.37
  -2  -2  25   -0.14    1.05
   2  -4  25    0.15    0.93
  -2   4  26  231.70    8.60
  -2  -2  26  254.95    7.03
   2   2  26  235.15    8.83
   4  -2 -26  250.88    7.07
   2  -4 -26  236.84    7.00
  -2  -2 -26  238.46    6.93
   2  -4  26  233.41    7.07
  -2  -2  26  250.77    7.17
  -4   2  27    1.16    1.04
  -2  -2  27    2.57    0.98
   4  -2 -27    2.23    1.02
  -2  -2 -27    2.00    0.87
   2  -4 -27    2.20    0.89
   2   2  27    0.65    1.59
  -2   4  27    0.31    1.57
   2  -4  27    3.68    1.09
  -2  -2  27    1.77    1.12
  -2  -2  28  991.57   25.81
  -4   2  28  903.91   25.82
   2   2  28  862.39   27.61
  -2   4  28  855.88   27.48
   4  -2 -28  980.03   25.87
   2  -4 -28  966.16   25.80
  -2  -2 -28 1001.34   25.78
  -2  -2  28  947.81   25.93
   2  -4  28  966.29   25.91
  -2  -2  29    0.09    0.81
  -2  -2 -29    0.56    0.81
   2  -4 -29    0.16    0.88
   4  -2 -29   -0.92    0.87
   2  -4  29   -0.97    1.01
  -2  -2  29   -0.26    1.05
  -2  -2  30   82.08    2.80
   2  -4 -30   80.26    2.79
  -2  -2 -30   80.38    2.73
   4  -2 -30   82.42    2.87
  -2  -2  30   82.10    2.96
   2  -4  30   81.49    2.92
  -2  -2  31   -0.64    0.81
   4  -2 -31    0.02    0.86
  -2  -2 -31    0.85    0.85
   2  -4 -31    1.55    0.85
   2  -4  31    0.83    1.02
  -2  -2  31    1.04    1.01
  -2  -2  32  386.39    9.52
   2  -4 -32  396.49    9.59
  -2  -2 -32  399.82    9.51
  -2  -2  32  389.47    9.71
   2  -4  32  402.00    9.70
  -2  -2  33   -0.55    0.73
   2  -4 -33    0.06    0.82
   4  -2 -33    0.02    0.81
  -2  -2 -33    0.70    0.74
   2  -4  33    0.56    0.92
   4  -2  34   91.31    2.79
  -2  -2  34   87.48    2.91
   4  -2 -34   93.62    3.03
   2  -4 -34   96.51    3.05
  -2  -2 -34   99.37    2.99
   2  -4  34   95.83    3.11
  -2   4  35   -0.46    0.81
  -2  -2  35   -0.01    0.63
   2  -4 -35    1.22    0.75
  -2  -2 -35   -0.06    0.67
   2  -4  35    0.13    0.81
  -2  -2  36  200.94    5.85
  -4   2  36  218.38    6.00
   2  -4 -36  213.76    6.00
  -2  -2 -36  221.40    5.95
   2  -4  36  202.16    5.98
  -2  -2  37   -0.43    0.28
   2   2  37   -0.53    0.58
  -4   2  37    0.06    0.64
  -2  -2 -37   -0.21    0.58
   2  -4 -37    0.14    0.64
  -4   2  38   70.26    2.27
   2   2  38   77.98    2.22
  -2  -2 -38   69.62    2.22
   2  -4 -38   73.58    2.28
  -4   2  39   -0.19    0.47
   2   2  39    0.05    0.36
   3  -4   0  552.25   15.97
   1  -4   0  581.21   16.02
   3   1   0  559.93   15.78
   1  -4   0  597.64   15.97
  -1  -3   0  594.36   15.92
   1   3   0  595.32   15.70
   3  -4   1  117.35    3.78
   1  -4   1  107.19    3.70
   3  -4  -1  115.21    3.74
   1  -4  -1  107.63    3.75
   3   1   1  119.08    3.56
   3   1  -1  120.73    3.50
   4  -1   1  109.46    3.66
  -1  -3  -1  111.81    3.60
   1  -4  -1  104.54    3.66
  -1  -3   1  112.89    3.61
   1  -4   1  109.54    3.67
   1   3  -1  107.93    3.29
   1   3   1  114.61    3.47
   3  -4  -2 2568.25   68.17
   3  -4   2 2482.47   68.16
   1  -4  -2 2598.48   68.22
   1  -4   2 2544.55   68.23
   3   1   2 2434.06   68.05
   1   3   2 2320.11   67.99
   1   3  -2 2589.24   67.75
   3   1  -2 2689.52   67.96
   4  -1   2 2534.67   68.16
  -1  -3   2 2601.10   68.12
   1  -4   2 2669.38   68.20
  -1  -3  -2 2582.98   68.12
   1  -4  -2 2776.13   68.22
   1  -4   3   56.75    2.25
   1  -4  -3   51.61    2.15
  -1  -3   3   55.14    2.07
  -1  -3  -3   49.19    2.04
   3  -4  -3   46.79    2.10
   1  -4  -3   48.82    2.06
   3  -4   3   49.62    2.19
   1  -4   3   49.78    2.07
   1   3  -3   54.08    1.55
   3   1   3   45.13    2.02
   1   3   3   53.38    2.05
  -1  -3  -3   54.61    2.12
  -1  -3   3   53.14    2.12
   1  -4  -3   53.81    2.07
   1  -4   3   47.69    2.07
   3  -4  -3   43.45    2.11
   3  -4  -3   47.52    2.16
   3  -4   3   43.45    2.15
   3  -4   3   46.97    2.11
   4  -1   3   53.84    2.13
  -3  -1   3   46.91    1.99
  -1  -3  -3   53.43    2.07
  -3  -1  -3   50.81    2.03
   1  -4   3   54.53    2.10
   1  -4  -3   58.70    2.15
  -1  -3   3   52.10    2.05
   1  -4  -4 1068.18   27.93
   3  -4  -4 1082.78   28.00
  -1  -3  -4 1055.67   27.90
   1  -4  -4 1120.26   28.07
   3   1   4 1114.12   28.06
   1   3   4 1052.95   27.99
   1  -4   4 1068.31   27.94
   3  -4   4 1077.83   28.06
  -1  -3   4 1083.23   27.96
   4  -1   4 1121.66   28.11
  -3  -1   4 1094.26   27.95
   1  -4   4 1139.20   28.03
  -1  -3   4 1068.45   27.93
   3  -4  -5  183.71    4.75
  -1  -3  -5  172.29    4.59
   1  -4  -5  176.99    4.75
   1   3   5  167.07    4.74
   3   1   5  194.75    4.92
  -1  -3   5  165.50    4.62
   3  -4   5  184.56    4.79
   1  -4   5  164.76    4.60
   1  -4  -5  158.61    4.57
   4  -3   5  177.63    4.84
   4  -1   5  168.67    4.83
  -1  -3   5  179.68    4.64
   1  -4   5  175.30    4.71
  -3  -1   5  185.94    4.67
   1  -4  -6  736.35   20.96
   1  -4   6  792.92   21.03
   4  -3  -6  778.16   20.87
   3  -4  -6  736.54   20.91
   3  -4   6  761.57   20.96
  -1  -3   6  756.94   20.87
  -1  -3  -6  725.34   20.82
   1   3   6  763.29   21.13
   3   1   6  752.73   21.10
  -1  -3   6  765.97   20.89
   1  -4  -6  775.84   20.89
   1  -4  -6  796.45   20.92
   1  -4   6  761.77   20.88
   3  -4   6  785.68   20.99
   1  -4   6  788.66   20.90
  -1  -3  -6  827.64   20.97
   3  -4  -6  775.04   21.00
   4  -1   6  777.97   21.17
  -3  -1  -6  811.52   20.91
  -3  -1   6  731.86   20.86
  -1  -3  -6  789.88   20.91
   1  -4   6  763.14   20.94
  -1  -3   6  736.88   20.87
   1  -4  -6  823.52   21.01
   1  -4   7  576.88   15.83
   1  -4  -7  558.24   15.80
   4  -3  -7  579.19   15.71
  -1  -3   7  597.43   15.73
   3  -4  -7  549.57   15.75
  -1  -3  -7  611.63   15.72
   4  -3   7  558.07   15.75
   3  -4   7  580.60   15.82
   1   3   7  561.53   16.03
   3   1   7  562.25   16.03
   3  -4   7  570.80   15.78
   1  -4  -7  561.76   15.71
  -1  -3   7  589.14   15.75
   1  -4  -7  595.07   15.76
   3  -4  -7  570.48   15.79
   1  -4   7  587.82   15.76
   1  -4   7  562.53   15.71
   4  -1   7  549.94   16.00
   1  -4   7  576.00   15.79
  -1  -3  -7  576.90   15.73
  -3  -1   7  559.23   15.70
   1  -4  -7  594.87   15.82
  -3  -1  -7  581.24   15.72
  -1  -3   7  555.96   15.71
   3  -4   8    9.02    1.07
   1  -4  -8    9.23    1.00
  -1  -3   8    7.73    0.87
   4  -3  -8   10.80    0.96
   3  -4  -8   10.40    1.01
   4  -3   8   11.24    1.03
   1  -4   8   10.50    1.09
  -1  -3  -8    9.51    0.89
   1   3   8   13.55    1.30
   3   1   8    9.53    1.22
   4  -1   8   10.32    1.22
  -1  -3   8    9.23    0.88
   1  -4   8    9.81    0.95
  -3  -1  -8   11.23    0.90
   1  -4  -8   10.27    1.00
  -1  -3  -8   10.71    0.90
  -3  -1   8    9.04    0.86
   3  -4   8    8.77    0.94
   1  -4   8   10.67    0.91
   1  -4  -8    9.76    0.95
   3  -4  -8   12.27    1.01
   1  -4  -8   10.64    0.96
   1  -4   8    9.90    0.96
  -1  -3  -9    3.18    0.68
   1  -4  -9    0.63    0.71
  -1  -3   9    0.98    0.64
   1  -4   9    0.86    0.67
   3  -4  -9    0.93    0.69
   3  -4   9    1.08    0.74
   1  -4  -9    1.04    0.72
   1  -4   9    2.48    0.69
   1   3   9    0.78    1.01
   4  -3   9    0.48    0.93
   4  -1   9    2.51    1.09
   3   1   9    1.12    0.98
  -3  -1  -9    0.56    0.60
   4  -3   9    1.10    0.80
   3  -4  -9    1.47    0.77
   1  -4   9    0.86    0.68
   4  -3  -9    1.28    0.74
   3  -4   9    0.68    0.82
   1  -4  -9    0.71    0.75
   1  -4  -9    1.88    0.80
  -1  -3  -9    0.85    0.65
  -3  -1   9    0.82    0.65
   1  -4   9    0.93    0.80
  -1  -3   9    1.27    0.65
   3  -4  10   12.28    1.03
   4  -3  10   11.35    0.98
  -1  -3  10   10.44    0.88
   3  -4 -10    8.91    0.90
   4  -3 -10   10.04    0.88
  -1  -3 -10   12.36    0.88
   1   3  10   11.90    1.38
   4  -1  10   12.27    1.43
   3  -4  10   10.84    0.90
   1  -4 -10   12.64    0.94
   1  -4 -10   12.56    0.93
   1  -4  10   13.57    0.99
   3  -4 -10   11.26    0.91
   1  -4  10   12.41    0.93
   3   1  10   10.37    1.39
   4  -3  10   10.43    1.22
   3  -4  10   12.24    1.10
   1  -4 -10   11.35    1.04
  -3  -1  10   11.81    0.88
  -3  -1 -10   11.34    0.88
   1  -4  10   11.65    1.07
  -1  -3  10   10.45    0.88
   1  -4  10   10.85    0.96
   1  -4 -10   10.61    1.03
  -1  -3 -10   10.04    0.89
  -3  -1  11   84.57    2.80
  -1  -3  11   84.63    2.78
  -1  -3 -11   81.04    2.75
   3  -4  11   90.34    2.92
   4  -3 -11   83.15    2.76
   3  -4 -11   80.96    2.82
   4  -3  11   91.43    2.87
   3   1  11   85.54    3.47
   1   3  11   83.01    3.40
   3  -4  11   84.49    2.81
   3  -4 -11   85.43    2.79
   1  -4 -11   84.65    2.81
   1  -4  11   85.72    2.81
   1  -4  11   80.74    2.80
   1  -4 -11   84.70    2.83
   4  -3  11   85.33    3.26
   3  -4  11   91.85    3.10
   1  -4 -11   82.73    2.91
  -1  -3 -11   88.83    2.85
  -1  -3  11   81.98    2.81
   1  -4  11   85.33    2.95
   1  -4  11   79.43    2.87
   1  -4 -11   85.64    2.93
  -3  -1  11   83.62    2.80
  -3  -1 -11   85.78    2.80
  -3  -1  12   18.48    1.06
   3  -4 -12   18.46    1.12
   4  -3  12   21.83    1.16
  -1  -3  12   18.48    1.04
   3  -4  12   20.95    1.18
   1   3  12   19.04    1.63
   3   1  12   21.45    1.76
   1  -4 -12   18.00    1.10
   1  -4  12   19.05    1.06
   4  -3 -12   20.80    1.14
   3  -4 -12   19.76    1.04
   4  -3  12   21.86    1.61
   3  -4  12   21.65    1.39
  -1  -3  12   17.87    1.07
  -3  -1 -12   19.58    1.06
  -1  -3 -12   19.99    1.10
   1  -4  12   17.90    1.22
  -3  -1  12   17.88    1.05
   3  -4  13  131.91    4.09
   4  -3  13  126.16    4.03
  -3  -1  13  133.99    4.02
   3   1  13  145.95    4.95
   1   3  13  148.45    4.96
   4  -3 -13  129.52    4.02
   1  -4  13  128.10    4.00
   3  -4 -13  135.19    4.00
  -1  -3  13  139.36    4.03
   1  -4 -13  133.06    4.06
   3  -4  13  146.05    4.47
   4  -3  13  135.69    4.68
  -4   1 -13  135.79    4.04
  -3  -1 -13  123.21    4.00
  -1  -3 -13  132.92    4.07
  -3  -1  14  153.26    4.81
   3  -4  14  173.71    4.98
   4  -3  14  170.64    4.93
  -3  -1  14  187.98    4.97
   1   3  14  167.05    5.84
   3   1  14  177.23    5.97
  -1  -3  14  155.66    4.84
   4  -3 -14  161.86    4.85
   3  -4 -14  163.55    4.84
   4  -3  14  173.35    5.68
   3  -4  14  171.83    5.35
  -4   1 -14  164.54    4.87
  -3  -1 -14  170.60    4.89
  -1  -3 -14  171.52    4.94
   4  -1  15   84.91    2.68
   3  -4  15   88.50    2.74
   4  -3  15   83.08    2.69
  -1  -3  15   83.69    2.61
  -3  -1  15   89.79    2.79
   1   3  15   88.92    3.75
   4  -1  15   81.36    3.64
  -1   4  15   83.68    3.54
  -3  -1 -15   86.88    2.64
  -4   1 -15   83.25    2.62
  -1  -3 -15   76.09    2.65
   3  -4  15   80.15    3.14
   4  -3  15   85.04    3.48
   4  -3  16   98.96    3.82
   3  -4  16   86.01    3.42
   1   3  16   92.01    4.00
   4  -1  16   99.31    4.02
  -3  -1  16   92.18    3.02
   4  -3  17   34.37    2.18
   3  -4  17   34.86    1.93
   4  -1  17   39.96    2.51
  -3  -1  17   35.97    1.55
   4  -3  18  366.72   11.20
   3  -4  18  347.81   10.74
   4  -1  18  388.84   11.55
   3   1  18  372.30   11.54
   3   1  19   47.67    2.93
  -4   1  19   45.09    2.16
  -3  -1  19   41.72    1.66
  -1   4  19   48.71    2.78
   4  -3 -19   42.21    1.66
  -1  -3 -19   40.32    1.53
   1  -4 -19   39.06    1.55
  -3  -1 -19   39.63    1.54
   3  -4 -19   45.79    1.64
   4  -1  19   48.19    2.85
   3  -4  19   50.32    2.34
   4  -3  19   46.45    2.61
   3  -4  19   44.68    1.66
  -3  -1  19   42.61    1.74
   1  -4  19   38.57    1.68
  -1  -3  19   39.49    1.73
  -3  -1  20  140.65    4.14
   3   1  20  146.05    5.62
  -3   4  20  149.99    5.39
   1   3  20  155.76    5.69
  -4   1  20  139.91    4.71
  -1   4  20  138.88    5.38
  -1  -3 -20  133.08    4.00
  -4   1  20  137.06    4.21
   4  -3 -20  136.37    4.13
  -4   1 -20  138.12    3.99
   1  -4 -20  133.26    4.01
   4  -1 -20  128.29    4.10
   3  -4 -20  136.39    4.08
  -3  -1 -20  126.49    3.99
   3  -4  20  131.69    4.77
   4  -1  20  144.66    5.55
   4  -3  20  152.34    5.36
   1  -4  20  135.79    4.15
  -3  -1  20  140.41    4.21
  -1  -3  20  140.24    4.19
   3  -4  20  129.48    4.10
   4  -3  20  137.37    4.10
  -3  -1  21   15.03    1.03
  -1   4  21   14.61    1.85
  -4   3  21   12.97    1.52
   1   3  21   17.74    2.16
  -1  -3  21   14.87    0.98
  -3   4  21   12.98    1.68
   3   1  21   19.65    2.24
  -4   1  21   12.80    1.15
   4  -3 -21   13.05    1.01
  -1  -3 -21   15.14    0.91
  -3  -1 -21   13.17    0.89
   3  -4 -21   14.62    0.97
   1  -4 -21   13.89    0.91
   4  -1 -21   13.26    1.03
  -4   1 -21   12.82    0.84
   4  -1  21   13.34    1.87
   4  -3  21   13.00    1.61
  -1  -3  21   13.35    1.09
   1  -4  21   13.44    1.07
   4  -3  21   13.02    0.95
  -3  -1  21   13.10    1.12
   3  -4  21   13.46    1.05
   1   3  22  311.80   10.07
  -1  -3  22  296.14    8.21
  -3  -1  22  295.06    8.29
  -1   4  22  291.55    9.81
  -3   4  22  294.90    9.63
   3   1  22  289.72    9.98
  -4   3  22  274.92    9.28
  -4   1 -22  294.15    8.15
  -1  -3 -22  277.34    8.16
   4  -1 -22  305.02    8.32
   1  -4 -22  283.32    8.17
   4  -3 -22  292.40    8.27
  -3  -1 -22  287.46    8.17
   3  -4 -22  295.27    8.23
  -4   1  22  314.07    8.44
   4  -3  22  274.46    9.40
   3  -4  22  283.10    8.27
  -3  -1  22  281.90    8.37
   4  -3  22  300.73    8.27
  -1  -3  22  291.51    8.34
   1  -4  22  290.34    8.31
  -3  -1  23   38.25    1.67
  -4   3  23   35.51    2.32
  -1   4  23   34.15    2.67
  -3   4  23   46.40    2.78
   3   1  23   37.54    2.89
   1   3  23   36.99    2.83
   1  -4  23   32.15    1.43
  -1  -3  23   34.37    1.52
   1  -4 -23   33.40    1.53
  -3  -1 -23   36.07    1.51
  -4   1  23   37.90    1.78
   3  -4 -23   36.03    1.58
   4  -3 -23   35.96    1.60
  -1  -3 -23   34.28    1.50
   4  -1 -23   34.41    1.65
  -4   1 -23   35.73    1.46
   4  -1  23   33.04    2.64
   4  -3  23   34.13    2.41
   4  -3  23   38.10    1.63
   1  -4  23   34.53    1.68
  -1  -3  23   31.40    1.67
  -3  -1  23   38.31    1.78
   3  -4  23   39.89    1.69
  -1   4  24   77.10    3.99
   3   1  24   77.36    4.07
  -3  -1  24   79.71    2.68
   1   3  24   81.00    4.16
  -3   4  24   71.88    3.81
  -4   3  24   71.02    3.51
   1  -4  24   72.55    2.46
  -1  -3  24   77.51    2.60
   3  -4 -24   75.18    2.61
   4  -3 -24   73.98    2.64
  -1  -3 -24   67.74    2.51
   1  -4 -24   74.02    2.53
  -4   1 -24   76.09    2.47
  -3  -1 -24   72.59    2.51
   4  -1 -24   77.54    2.69
  -4   1  24   75.26    2.76
   4  -1  24   71.89    3.92
   4  -3  24   78.06    2.64
  -1  -3  24   73.26    2.73
   3  -4  24   75.83    2.69
   1  -4  24   74.71    2.69
  -3  -1  24   76.33    2.77
   1  -4  25   11.60    0.97
  -1  -3  25   11.58    1.05
  -3  -1  25   14.13    1.15
  -1   4  25   15.05    2.20
   3  -4 -25   13.28    1.11
  -3  -1 -25   13.38    1.00
  -1  -3 -25   13.86    1.03
   1  -4 -25   11.98    1.03
  -4   1 -25   13.76    0.98
  -4   1  25   14.35    1.32
   4  -1 -25   13.27    1.13
   4  -3 -25   15.25    1.20
   3   1  25   13.45    2.12
   4  -1  25   11.27    1.97
  -3   4  25   10.94    1.81
   1   3  25   11.03    1.90
   3  -4  25   13.92    1.20
   1  -4  25   12.23    1.22
   4  -3  25   15.40    1.17
  -3  -1  25   15.13    1.31
  -1  -3  25   13.12    1.25
  -3  -1  26  147.03    4.43
   1  -4  26  144.14    4.25
  -1   4  26  142.93    6.08
  -3   4  26  132.26    5.73
   1   3  26  142.23    6.01
  -1  -3  26  141.23    4.31
   4  -1 -26  142.35    4.44
  -4   1 -26  144.62    4.24
  -4   1  26  132.01    4.49
  -3  -1  26  141.87    4.53
  -3  -1 -26  142.20    4.27
   3  -4 -26  142.00    4.38
   4  -3 -26  143.40    4.43
   1  -4 -26  146.24    4.32
  -1  -3 -26  150.43    4.31
   3   1  26  127.96    5.89
   4  -1  26  130.60    5.74
   3  -4  26  137.99    4.43
   1  -4  26  138.26    4.45
   4  -3  26  138.34    4.38
  -1  -3  26  139.29    4.51
  -3  -1  27   31.50    1.58
  -1  -3  27   28.57    1.45
   1  -4  27   29.38    1.35
  -1   4  27   25.70    2.59
  -3   4  27   32.96    2.63
   1   3  27   31.30    2.78
   4  -3 -27   32.72    1.56
  -1  -3 -27   31.31    1.48
   3  -4 -27   30.93    1.58
   4  -1 -27   29.83    1.55
  -3  -1 -27   32.25    1.44
  -4   1 -27   31.09    1.39
   1  -4 -27   31.80    1.50
  -3  -1  27   31.82    1.73
   3   1  27   27.18    2.59
   4  -3  27   31.83    1.57
   1  -4  27   29.82    1.62
   3  -4  27   31.02    1.64
  -1  -3  27   32.42    1.66
  -3  -1  28   20.89    1.34
  -1  -3  28   18.34    1.20
   1  -4  28   18.65    1.10
  -1  -3 -28   21.46    1.26
   4  -1 -28   21.82    1.32
  -4   1 -28   19.22    1.13
   1  -4 -28   20.38    1.26
  -3  -1  28   24.22    1.54
  -3  -1 -28   19.46    1.15
   4  -3 -28   21.59    1.31
   3  -4 -28   20.74    1.30
  -1  -3  28   20.53    1.43
   4  -3  28   17.70    1.32
   3  -4  28   19.50    1.40
   1  -4  28   20.43    1.44
  -4   3  29   23.91    1.38
  -3  -1  29   25.99    1.42
  -1  -3  29   25.52    1.32
   1  -4  29   21.93    1.19
  -4   1 -29   23.72    1.22
  -3  -1 -29   25.07    1.28
   1  -4 -29   21.65    1.34
   4  -1 -29   24.47    1.43
   4  -3 -29   24.32    1.43
  -3  -1  29   25.03    1.59
  -1  -3 -29   20.90    1.31
   3  -4 -29   23.76    1.38
   3  -4  29   24.52    1.53
  -1  -3  29   23.16    1.50
   1  -4  29   24.51    1.46
  -3  -1  30   52.92    1.99
  -1  -3  30   53.31    1.92
  -4   3  30   48.96    2.03
   1  -4  30   51.27    1.81
  -4   1 -30   50.72    1.83
   4  -3 -30   52.99    2.07
  -1  -3 -30   50.22    1.95
   3  -4 -30   51.81    2.01
   1  -4 -30   52.92    1.97
  -3  -1  30   49.49    2.13
  -3  -1 -30   51.82    1.91
  -1  -3  30   51.48    2.12
   3  -4  30   48.36    2.04
   1  -4  30   51.26    2.13
  -3  -1  31    7.69    0.98
  -1  -3  31    7.81    0.90
  -4   1  31    7.35    1.05
  -4   3  31    8.61    1.04
  -4   1 -31    6.98    0.80
  -3  -1 -31    8.52    0.86
   1  -4 -31    8.30    0.98
   3  -4 -31    8.78    1.04
   4  -3 -31    8.21    1.02
  -1  -3 -31    7.48    0.91
  -1  -3  31    6.96    1.14
   1  -4  31    8.60    1.17
   3  -4  31    7.80    1.07
  -3  -1  32   14.98    1.08
  -4   3  32   14.62    1.13
  -1  -3  32   13.30    0.94
  -4   1  32   16.56    1.22
   1  -4 -32   12.65    1.06
  -1  -3 -32   12.71    1.05
  -1  -3  32   13.35    1.25
   3  -4 -32   13.24    1.07
  -3  -1 -32   13.06    0.99
   1  -4  32   15.78    1.23
   3  -4  32   14.18    1.16
  -3   4  33    1.84    0.85
  -3  -1  33    2.09    0.80
  -4   1  33    1.33    0.84
  -1  -3  33    1.12    0.66
  -4   3  33    0.38    0.86
   3  -4 -33    0.19    0.84
   4  -3 -33   -0.02    0.79
   1  -4 -33    0.29    0.83
  -1  -3 -33    0.69    0.76
  -3  -1 -33    1.20    0.71
   3  -4  33    0.29    0.87
  -1  -3  33    1.42    0.93
   1  -4  33    1.38    0.94
  -4   1  34   24.15    1.25
  -1  -3  34   22.06    1.07
  -3  -1  34   23.21    1.20
  -3   4  34   25.97    1.28
  -4   3  34   23.78    1.29
  -1  -3 -34   20.85    1.18
   1  -4 -34   21.32    1.23
  -1  -3  34   21.82    1.34
   1  -4  34   21.65    1.34
  -3  -1 -34   24.72    1.17
   3  -4 -34   22.33    1.24
   4  -3 -34   23.20    1.27
   3  -4  34   23.88    1.30
  -4   1  35    2.27    0.76
  -3  -1  35    2.60    0.71
  -3   4  35    1.18    0.73
   4  -1  35    1.51    0.55
  -1  -3  35    1.88    0.55
  -1  -3 -35    1.81    0.72
   4  -3 -35    1.93    0.74
   3  -4 -35    2.50    0.79
   1  -4 -35    2.45    0.76
  -3  -1 -35    2.82    0.68
   1  -4  35    1.64    0.82
  -3   4  36    0.61    0.71
  -4   1  36    1.11    0.67
  -3  -1  36    0.17    0.59
   4  -1  36   -0.09    0.31
  -3  -1 -36    0.58    0.59
   3  -4 -36    1.57    0.72
  -1  -3 -36    0.53    0.66
   1  -4 -36    0.32    0.68
  -3  -1  37    0.01    0.51
   3   1  37   -0.15    0.47
  -4   1  37   -0.48    0.61
  -3   4  37    0.13    0.69
   1   3  37    0.28    0.63
  -3  -1 -37   -0.06    0.51
   1  -4 -37    0.11    0.64
   3  -4 -37   -0.06    0.63
  -1  -3 -37    0.38    0.61
   1   3  38   39.81    1.29
  -4   1  38   37.56    1.29
  -3  -1  38   30.87    1.14
   3   1  38   29.36    1.14
   1  -4 -38   37.35    1.30
  -1  -3 -38   38.16    1.27
   1   3  39    3.69    0.46
  -4   1  39    2.91    0.44
  -1   4  39    2.88    0.54
  -4   3  39    3.88    0.52
  -1  -3 -39    3.21    0.40
   4  -4   0  802.84   22.71
   0  -4   0  856.73   22.86
   0  -4   0  843.65   22.72
   4   0   0  842.28   22.62
   4  -4   1 1044.82   28.80
   4  -4  -1 1056.39   28.81
   0  -4   1 1105.64   28.94
   0  -4   1 1032.99   28.76
   0  -4  -1 1065.93   28.89
   0  -4  -1 1072.75   28.79
   4   0   1 1110.42   28.75
   4   0  -1 1047.23   28.74
   4  -4   2  688.02   19.46
   4  -4  -2  683.40   19.44
   4   0   2  699.27   19.43
   0  -4   2  746.93   19.61
   0  -4   2  706.65   19.46
   0  -4  -2  726.58   19.58
   0  -4  -2  741.59   19.49
   0  -4  -3  608.02   16.70
   4  -4  -3  625.15   16.79
   0  -4   3  568.47   16.66
   4  -4   3  665.04   16.85
   0  -4   3  590.44   16.74
   0  -4  -3  598.84   16.74
   4   0   3  610.35   16.81
   0  -4   3  582.03   16.74
   0  -4  -3  646.27   16.81
   0  -4  -3  599.69   16.88
   0  -4   3  631.19   16.93
   4  -4  -4 2701.03   68.77
   0  -4  -4 2607.56   68.71
   0   4  -4 2499.63   68.19
   4   0   4 2622.96   68.84
   0  -4   4 2686.15   68.80
   0  -4  -4 2651.96   68.89
   0  -4   4 2681.98   68.77
   0  -4  -5 1175.59   31.62
   4  -4  -5 1161.81   31.67
   0  -4   5 1207.55   31.70
   4   0   5 1189.26   31.85
   0  -4   5 1159.75   31.68
   0  -4  -5 1171.57   31.80
   4   0   6 4012.39  103.25
   0  -4  -6 4077.35  103.02
   0  -4   6 3849.38  102.98
   0  -4  -6 3711.23  102.89
   4  -4   6 3887.54  103.00
   0  -4   6 3922.13  102.94
   4  -4  -6 3704.81  102.95
   0  -4   6 3811.47  102.98
   0  -4   6 4158.99  103.16
   0  -4  -6 4027.52  103.01
   0  -4  -6 3726.42  103.07
   4   0   7  277.61    8.39
   0  -4  -7  313.49    8.20
   0  -4   7  292.15    8.16
   4  -4  -7  256.07    8.04
   4  -4   7  259.98    8.11
   0  -4  -7  283.16    8.05
   0  -4   7  284.95    8.07
   0  -4   7  288.53    8.29
   0  -4  -7  294.79    8.15
   0  -4  -7  272.12    8.22
   0  -4   7  272.30    8.09
   4   0   8 8268.37  206.64
   0  -4   8 7787.19  206.20
   0  -4  -8 8317.66  206.25
   4  -4  -8 7588.56  206.18
   0  -4  -8 7586.13  206.12
   4  -4   8 7891.69  206.22
   0  -4   8 7708.42  206.16
   0  -4  -8 7528.66  206.30
   0  -4  -8 7931.81  206.20
   0  -4   8 7697.84  206.18
   0  -4   8 7867.62  206.34
   4  -4  -9  617.35   17.29
   0  -4   9  624.59   17.29
   4  -4   9  666.34   17.39
   0  -4  -9  604.84   17.25
   4   0   9  650.28   17.84
   4  -4   9  607.49   17.36
   0  -4   9  601.44   17.29
   0  -4  -9  664.37   17.36
   4  -4  -9  644.44   17.40
   4  -4   9  685.59   17.65
   0  -4   9  617.25   17.31
   0  -4   9  631.24   17.47
   0  -4  -9  633.63   17.35
   4  -4 -10 1980.07   56.75
   0  -4 -10 2208.20   56.78
   4  -4  10 2111.83   56.84
   4   0  10 2109.57   57.41
   4  -4 -10 2164.95   56.83
   4  -4  10 2114.41   56.84
   0  -4 -10 2106.40   56.82
   0  -4  10 2133.14   56.76
   0  -4  10 2172.05   56.82
   4  -4  10 2235.97   57.13
  -4   0 -10 2185.86   56.80
   0  -4  10 2119.98   56.81
  -4   0  10 2031.82   56.76
   0  -4 -10 2239.44   56.86
   4  -4 -11   21.60    1.29
   4  -4  11   23.84    1.35
   4   0  11   24.21    1.96
   0   4  11   24.67    1.90
   4  -4 -11   23.73    1.33
   0  -4 -11   22.08    1.26
   0  -4  11   23.75    1.31
   0  -4  11   24.30    1.29
   4  -4  11   22.98    1.33
   0  -4 -11   23.81    1.35
   4  -4  11   24.86    1.65
  -4   0  11   22.97    1.24
  -4   0 -11   24.20    1.27
   0  -4  11   20.75    1.27
   0  -4 -11   23.90    1.32
   4  -4 -12 1829.09   51.02
   4  -4  12 2023.97   51.13
   0   4  12 2043.73   51.87
   4   0  12 2007.99   51.91
   0  -4  12 1854.99   51.03
   4  -4 -12 1847.84   51.03
   4  -4  12 2064.02   51.56
   0  -4  12 1838.73   51.08
  -4   0  12 1828.02   51.02
   0  -4 -12 1993.84   51.16
  -4   0 -12 1981.41   51.06
   4  -4  13    9.78    0.95
   0   4  13   14.41    1.64
   4  -4 -13    9.75    0.86
   0  -4  13   11.50    0.91
   4   0  13   12.58    1.71
   4  -4  13   10.07    1.33
  -4   0 -13    9.48    0.83
   0  -4 -13   10.92    0.95
   4  -4  14 1828.90   48.86
  -4   0  14 1714.00   48.76
   4  -4  14 1886.18   49.48
  -4   0 -14 1885.70   48.83
   0  -4 -14 1841.27   48.91
   0  -4  14 1838.78   48.79
   4  -4 -14 1827.00   48.76
  -4   0  15    2.81    0.58
   0  -4  15    3.41    0.61
   4  -4 -15    2.37    0.58
  -4   0 -15    3.27    0.58
   4  -4  15    3.24    0.68
   4  -4  15    3.27    1.15
   0   4  15    3.47    1.36
   4  -4  16 1615.22   45.39
   0   4  16 1767.71   45.94
   4  -4  17  178.04    5.94
   4   0  17  187.59    6.52
  -4   0  17  172.41    5.35
   4   0  18  300.39    9.52
  -4   0  18  280.68    8.28
   4  -4 -18  277.76    7.91
   0  -4 -18  287.02    7.84
   0  -4  18  276.02    7.94
   4  -4  18  300.77    8.95
  -4   0 -19    4.53    0.69
   4  -4 -19    5.72    0.79
   0  -4 -19    5.82    0.70
   4  -4  19    6.31    1.29
   4   0  19    5.71    1.68
   4  -4  19    4.85    0.75
   0  -4  19    5.45    0.85
  -4   0  19    4.92    0.93
   0   4  20 1194.36   32.05
   4   0  20 1252.38   32.31
   4  -4 -20 1151.53   30.33
  -4   0 -20 1103.37   30.24
   0  -4 -20 1157.16   30.25
   4   0 -20 1065.61   30.34
   4  -4  20 1182.09   31.48
   0  -4  20 1179.93   30.41
   4  -4  20 1104.97   30.33
  -4   0  20 1133.61   30.45
   0  -4  21   70.41    2.44
  -4   4  21   78.52    3.64
  -4   0  21   75.67    2.64
   0   4  21   81.40    4.06
   4   0  21   81.91    4.09
   4  -4 -21   82.59    2.63
  -4   0 -21   72.87    2.47
  -4   0  21   80.66    2.78
   0  -4 -21   74.11    2.49
   4   0 -21   73.81    2.60
   4  -4  21   79.08    3.49
   4  -4  21   77.93    2.63
   0  -4  21   72.06    2.65
  -4   0  22  610.32   16.66
  -4   4  22  627.96   18.02
   0   4  22  620.73   18.43
   0  -4  22  604.78   16.50
   4   0 -22  600.63   16.64
   0  -4 -22  585.42   16.50
   4  -4 -22  617.80   16.62
  -4   0 -22  602.68   16.51
  -4   0  22  639.43   16.78
   4   0  22  602.80   18.36
   4  -4  22  622.51   16.63
   0  -4  22  616.86   16.67
   0  -4  23   33.65    1.45
  -4   4  23   35.08    2.46
  -4   0  23   33.81    1.63
   0   4  23   33.90    2.83
  -4   0 -23   33.81    1.45
   0  -4 -23   33.10    1.46
   4  -4 -23   33.45    1.58
  -4   0  23   32.45    1.74
   4   0 -23   33.26    1.58
   4   0  23   35.75    2.79
   4  -4  23   34.01    1.61
   0  -4  23   31.69    1.65
  -4   0  24  643.02   17.06
   0   4  24  645.01   19.03
   0  -4  24  630.05   16.91
  -4   4  24  651.49   18.53
   4   0 -24  635.21   17.05
  -4   0  24  640.62   17.16
   4  -4 -24  614.76   16.99
   0  -4 -24  616.17   16.91
  -4   0 -24  612.11   16.89
   4   0  24  610.64   18.83
   0  -4  24  614.07   17.06
   4  -4  24  600.99   17.00
  -4   0  25  118.16    3.68
   0  -4  25  111.07    3.49
  -4   4  25  108.71    4.81
   0   4  25  105.96    5.14
  -4   0 -25  114.20    3.49
   0  -4 -25  106.25    3.51
  -4   0  25  115.79    3.81
   4   0 -25  109.00    3.64
   4  -4 -25  113.49    3.64
   4   0  25  111.51    5.14
   4  -4  25  115.47    3.64
   0  -4  25  104.49    3.69
   0   4  26  596.73   18.99
  -4   0  26  647.13   17.11
  -4   4  26  594.66   18.53
   0  -4  26  630.53   16.93
  -4   0  26  636.38   17.22
   4  -4 -26  634.94   17.06
  -4   0 -26  610.67   16.93
   0  -4 -26  614.53   16.98
   4   0 -26  621.64   17.08
   4   0  26  563.87   18.80
   4  -4  26  630.13   17.10
   0  -4  26  630.10   17.13
  -4   0  27    1.05    0.97
   0  -4  27    1.87    0.79
   4   0 -27    0.72    0.93
   4  -4 -27    1.45    0.94
   0  -4 -27    0.37    0.86
  -4   0 -27    0.70    0.76
   4   0  27    1.17    1.58
   0   4  27    0.65    1.47
  -4   0  27    0.39    1.15
   0  -4  27   -0.36    1.07
   4  -4  27    0.44    0.97
  -4   0  28  583.87   15.45
   0  -4  28  539.82   15.26
  -4   0 -28  557.20   15.28
   0  -4 -28  561.22   15.36
   4  -4 -28  575.18   15.44
   4   0 -28  553.78   15.44
   4  -4  28  566.45   15.46
   0  -4  28  565.60   15.50
   0  -4  29   55.72    2.10
  -4   0  29   57.55    2.26
   0  -4 -29   56.11    2.16
   4  -4 -29   59.65    2.29
   4   0 -29   59.12    2.32
  -4   0 -29   59.44    2.14
   0  -4  29   55.87    2.35
   4  -4  29   63.34    2.35
   0  -4  30  281.92    8.10
  -4   0  30  306.05    8.32
   4  -4 -30  272.79    8.29
  -4   0 -30  302.18    8.17
   0  -4 -30  292.59    8.22
   0  -4  30  283.69    8.36
   4  -4  30  290.93    8.31
   0  -4  31   22.23    1.15
  -4   0  31   25.63    1.43
  -4   4  31   24.15    1.38
   0  -4 -31   23.63    1.31
  -4   0 -31   22.77    1.19
   4  -4 -31   25.45    1.44
   4  -4  31   23.65    1.41
   0  -4  31   20.53    1.50
  -4   4  32  188.34    5.35
  -4   0  32  184.79    5.35
   0  -4 -32  184.59    5.32
   4  -4 -32  173.22    5.34
  -4   0 -32  173.70    5.21
   0  -4  32  176.30    5.42
   4  -4  32  176.07    5.34
  -4   4  33   12.06    1.11
  -4   0  33   11.82    1.03
   4  -4 -33   12.15    1.08
   0  -4  33   12.16    1.16
  -4   0 -33   12.61    0.89
   0  -4 -33   11.30    1.00
   4  -4  33   11.49    1.07
  -4   4  34  185.28    5.07
  -4   0  34  175.90    5.04
  -4   0 -34  173.96    4.93
   4  -4 -34  164.15    5.04
   0  -4  34  155.47    5.07
   0  -4 -34  169.58    5.00
  -4   4  35   23.92    1.29
  -4   0  35   24.92    1.22
  -4   0 -35   23.61    1.11
   0  -4  35   25.69    1.34
   0  -4 -35   25.47    1.25
   4  -4 -35   23.15    1.25
  -4   0  36  240.17    6.75
   4   0  36  234.44    6.63
  -4   4  36  246.23    6.82
   0  -4 -36  251.30    6.80
  -4   0  37   10.87    0.72
  -4   4  37   11.19    0.80
   0  -4 -37   13.09    0.81
  -4   0  38  121.48    3.62
   0  -4 -38  127.67    3.70
   0   4  39    1.25    0.47
   0  -4 -39    1.50    0.45
   3  -5   0  100.97    3.46
   2  -5   0   86.85    3.38
   3   2   0   95.52    3.05
  -3  -2   0   99.66    3.24
  -2  -3   0   90.17    3.19
   2  -5   0   92.46    3.32
   2   3   0   86.85    2.96
   2  -5   1  750.44   21.53
   3  -5   1  736.24   21.52
   2  -5  -1  772.42   21.54
   3  -5  -1  774.24   21.55
   2   3  -1  816.83   21.08
   2   3   1  784.28   21.24
   3   2   1  718.23   21.23
   3   2  -1  826.20   21.17
   2  -5  -1  826.91   21.57
  -2  -3   1  774.60   21.39
  -3  -2  -1  794.35   21.40
  -3  -2   1  787.08   21.40
   2  -5   1  794.74   21.54
  -2  -3  -1  791.82   21.40
   2  -5  -2   26.37    1.70
   2  -5   2   28.55    1.80
   3  -5  -2   29.10    1.70
  -2  -3   2   27.79    1.54
  -2  -3  -2   26.29    1.54
   3  -5   2   27.64    1.77
   3   2   2   27.30    1.46
   2   3   2   27.80    1.42
   2   3  -2   28.95    1.14
   2  -5   2   27.51    1.57
   3  -5   2   24.75    1.64
   3  -5  -2   25.23    1.59
   2  -5  -2   26.01    1.54
   3  -5  -2   24.98    1.60
   2  -5   2   25.36    1.60
   2  -5  -2   24.71    1.54
   3  -5   2   26.37    1.60
   3   2  -2   29.54    1.26
   5  -2   2   31.04    1.70
   2  -5   2   29.78    1.62
  -2  -3  -2   27.56    1.52
  -3  -2   2   28.56    1.48
  -2  -3   2   29.45    1.55
  -3  -2  -2   28.84    1.49
   2  -5  -2   32.27    1.69
  -2  -3   3  213.48    6.79
  -2  -3  -3  234.02    6.86
   2  -5  -3  224.94    6.97
   2  -5   3  235.32    7.05
   3  -5  -3  235.47    7.03
   3  -5   3  242.49    7.05
   2   3   3  223.11    6.81
   3   2   3  238.74    6.86
   2  -5   3  224.83    6.89
   3  -5  -3  235.74    6.96
   3  -5  -3  215.55    6.91
   2  -5  -3  235.40    6.92
   3  -5   3  224.39    6.91
   3  -5   3  230.49    6.95
   2  -5  -3  218.97    6.87
   2  -5   3  227.69    6.89
   3   2  -3  252.02    6.57
   5  -2   3  238.25    7.03
   2   3  -3  226.81    6.38
  -3  -2  -3  241.62    6.90
  -2  -3  -3  240.59    6.89
   2  -5   3  230.24    7.00
  -2  -3   3  216.85    6.82
  -3  -2   3  226.02    6.86
   2  -5  -3  250.47    7.09
  -2  -3  -4  110.94    3.88
   3  -5  -4  131.53    4.15
   2  -5  -4  125.76    4.09
   3   2   4  123.07    3.99
   2   3   4  119.37    3.97
   3  -5  -4  122.49    4.00
   2  -5  -4  113.75    3.93
   3  -5   4  116.70    4.02
   2  -5   4  112.63    3.94
   5  -2   4  110.09    4.01
   2  -5   4  123.39    4.09
  -3  -2   4  131.96    4.00
  -2  -3   4  118.84    3.92
  -2  -3  -5  885.76   23.74
   3  -5  -5  929.18   23.94
   2  -5  -5  876.50   23.89
  -3  -2   5  815.88   23.30
   2   3   5  890.04   23.93
   3   2   5  908.20   23.94
   2  -5  -5  889.47   23.81
   3  -5   5  866.27   23.84
   2  -5   5  877.08   23.81
   3  -5  -5  908.41   23.85
   5  -3   5  908.28   24.07
   5  -2   5  904.44   23.98
   2  -5   5  861.03   23.88
  -2  -3   5  882.75   23.79
  -3  -2   5  853.92   23.76
   2  -5   6  203.87    6.23
   3  -5  -6  206.09    6.17
  -2  -3  -6  198.97    6.01
  -2  -3   6  206.35    6.08
   3  -5   6  205.20    6.22
   2  -5  -6  193.64    6.13
   3   2   6  217.36    6.37
  -3  -2   6  182.77    5.53
   2   3   6  205.54    6.29
   3  -5   6  220.12    6.17
   2  -5  -6  202.65    6.10
   2  -5   6  207.63    6.11
   2  -5   6  196.86    6.08
   3  -5   6  203.56    6.13
   3  -5  -6  206.12    6.12
   3  -5  -6  210.55    6.13
   2  -5  -6  201.08    6.09
   5  -2   6  215.49    6.34
   5  -3   6  207.55    6.30
  -2  -3  -6  199.09    6.04
  -2  -3   6  182.87    5.99
  -3  -2   6  200.65    6.05
   2  -5  -6  207.44    6.24
  -3  -2  -6  208.46    6.07
   2  -5   6  194.21    6.15
   2  -5  -7    3.68    0.94
   3  -5   7    4.17    0.99
   3  -5  -7    4.23    1.03
  -2  -3  -7    3.92    0.86
   2  -5   7    3.99    0.94
  -2  -3   7    4.81    0.95
  -3  -2   7    3.51    0.39
   3  -5  -7    4.11    0.88
   2  -5  -7    5.93    0.95
   2  -5   7    4.83    0.91
   3  -5   7    3.35    0.95
   5  -2   7    6.72    1.29
   5  -3   7    3.57    1.10
   3   2   7    3.17    1.12
   2   3   7    3.11    1.12
   2  -5   7    5.74    0.96
   2  -5  -7    3.51    0.92
   3  -5  -7    3.26    0.96
   2  -5   7    3.97    0.99
  -2  -3   7    3.64    0.80
   2  -5  -7    5.22    1.10
   3  -5   7    4.03    1.01
  -2  -3  -7    4.20    0.86
  -3  -2  -7    5.64    0.85
  -3  -2   7    4.17    0.80
   3  -5  -8  525.76   15.40
  -2  -3   8  589.76   15.43
  -2  -3  -8  573.54   15.37
  -3  -2   8  625.21   15.47
   3  -5   8  564.66   15.50
   2  -5  -8  526.51   15.44
   2  -5   8  568.74   15.51
   3   2   8  587.92   15.87
   2   3   8  548.75   15.78
  -3  -2   8  508.93   14.79
   3  -5  -8  582.53   15.44
   2  -5   8  593.54   15.44
   3  -5   8  555.57   15.40
   2  -5  -8  576.62   15.41
   2  -5   8  568.07   15.40
   2  -5  -8  564.80   15.40
   5  -2   8  577.13   15.76
  -2  -3  -8  584.67   15.42
  -2  -3   8  539.22   15.36
  -3  -2   8  523.82   15.34
   2  -5   8  538.75   15.49
   2  -5  -8  593.97   15.60
  -3  -2  -8  586.31   15.41
  -2  -3   9  163.40    4.37
  -2  -3  -9  143.58    4.24
   2  -5   9  156.01    4.49
  -3  -2  -9  148.20    4.30
  -3  -2   9  148.96    4.32
   2  -5  -9  136.06    4.35
   3  -5   9  151.64    4.45
   3  -5  -9  130.46    4.30
   3   2   9  147.24    4.86
   2   3   9  134.62    4.72
   2  -5   9  148.56    4.33
   3  -5   9  145.06    4.29
   2  -5   9  146.29    4.29
   3  -5  -9  144.03    4.28
   2  -5  -9  142.06    4.29
   2  -5  -9  155.01    4.33
   5  -2   9  153.89    4.78
  -2  -3  -9  148.82    4.31
  -2  -3   9  142.46    4.29
  -3  -2  -9  142.94    4.27
  -3  -2   9  139.02    4.25
  -3  -2 -10  846.58   22.42
   3  -5  10  869.91   22.54
   5  -3  10  851.20   22.46
  -2  -3 -10  819.30   22.36
   2  -5 -10  770.58   22.44
   3  -5 -10  773.22   22.41
   5  -3 -10  764.55   22.30
   2  -5  10  849.67   22.56
  -2  -3  10  851.52   22.40
  -3  -2  10  825.62   22.40
   3   2  10  842.50   23.06
   2   3  10  809.08   22.99
   5  -2  10  753.44   22.83
  -2  -3 -10  850.78   22.45
  -3  -2  10  793.44   22.39
  -2  -3  10  786.24   22.39
  -3  -2 -10  847.56   22.43
   2  -5 -10  804.74   22.40
   2  -5 -10  847.03   22.41
   3  -5  10  835.06   22.41
   2  -5  10  807.76   22.38
   2  -5  10  864.44   22.45
   3  -5 -10  888.26   22.44
   2  -5 -11    2.27    0.84
  -2  -3  11    3.27    0.77
  -2  -3 -11    1.95    0.73
   2  -5  11    2.76    0.84
  -3  -2  11    1.75    0.76
  -3  -2 -11    2.87    0.74
   2  -5 -11    2.29    0.74
   2  -5  11    2.22    0.75
   3  -5 -11    1.50    0.75
   3  -5  11    4.90    0.83
   3   2  11    1.24    1.20
   5  -3  11    1.62    1.17
   2   3  11    1.66    1.20
  -2  -3 -11    0.99    0.71
  -2  -3  11    2.35    0.76
   5  -3 -11    1.95    0.79
   5  -3  11    1.30    0.93
   2  -5 -11    2.52    0.84
  -3  -2 -11    1.95    0.72
   2  -5  11    2.78    0.99
  -3  -2  11    2.44    0.73
   3  -5 -11    2.31    0.83
   3  -5  11    2.26    0.83
   3  -5 -12   92.43    3.32
  -3  -2  12  102.49    3.31
   5  -3  12   95.02    3.29
   3  -5  12   91.74    3.34
  -3  -2 -12  104.73    3.30
   5  -3 -12   81.91    3.16
  -2  -3  12  103.07    3.29
   2  -5  12   98.11    3.44
   3   2  12  107.69    4.15
   2   3  12  106.81    4.05
   2  -5  12  106.08    3.33
   2  -5 -12  106.90    3.33
   3  -5 -12  102.07    3.29
   5  -3  12  102.81    3.93
  -3  -2 -12  102.31    3.32
  -2  -3  12   92.94    3.28
  -2  -3 -12  103.12    3.33
  -3  -2  12   91.69    3.27
   2  -5 -12   92.40    3.34
  -2  -3  13   49.63    1.93
   3  -5  13   42.56    2.00
  -3  -2  13   52.81    1.99
   5  -3  13   47.34    1.96
   3   2  13   53.94    2.83
   2   3  13   50.12    2.77
   3  -5 -13   50.31    1.96
   2  -5 -13   55.52    2.04
   5  -3  13   53.47    2.64
  -3  -2 -13   46.85    1.94
   2  -5  13   45.07    2.06
  -2  -3 -13   53.37    2.02
  -2  -3  14  425.65   11.82
   3  -5  14  426.59   11.95
   5  -3  14  419.45   11.85
  -3  -2  14  415.64   11.81
   5  -2  14  419.78   11.86
   3   2  14  463.01   13.10
   2   3  14  439.30   12.94
   3  -5 -14  432.26   11.83
   2  -5 -14  422.82   11.86
   5  -2  14  455.93   12.87
   5  -3  14  467.74   12.83
   2  -5  14  403.24   11.97
  -2  -3 -14  418.48   11.86
  -3  -2 -14  430.44   11.88
   5  -3  15   85.94    2.79
   5  -2  15   84.72    2.76
   3  -5  15   73.76    2.81
  -3  -2  15   79.21    2.69
   5  -3 -15   77.37    2.71
   2  -5 -15   83.93    2.77
   3  -5 -15   79.70    2.71
  -2  -3  15   77.79    2.69
   2   3  15   88.46    3.85
   3   2  15   84.94    3.84
  -2  -3 -15   82.27    2.77
  -3  -2 -15   86.36    2.78
   5  -3  15   82.91    3.61
   5  -2  15   92.38    3.82
   5  -2  16    2.70    0.61
   3  -5  16    2.45    0.69
   5  -3  16    3.06    0.66
   5  -3  16    2.56    1.26
   5  -2  16    3.97    1.50
   2   3  16    3.07    1.43
   3   2  16    3.39    1.56
   5  -2  17  198.66    6.86
   5  -3  17  195.02    6.72
   2   3  17  198.77    7.02
   2  -5  18   80.48    2.67
  -2  -3  18   81.40    2.74
   3  -5  18   88.81    2.73
  -3  -2  18   90.88    2.81
   5  -3  18   94.90    4.01
   5  -2  18   82.11    3.93
   5  -3 -18   82.28    2.73
  -2  -3 -18   78.19    2.58
   3  -5 -18   90.33    2.65
  -3  -2 -18   76.58    2.60
   5  -2 -18   72.32    2.68
   2   3  18   72.82    3.98
  -3  -2  19  350.06    9.76
  -2  -3  19  350.73    9.76
   2  -5  19  348.18    9.69
   5  -3  19  366.35    9.66
   3  -5  19  341.23    9.68
   5  -3  19  366.77   11.12
   5  -2  19  372.98   11.30
   3  -5 -19  362.42    9.62
  -2  -3 -19  343.15    9.58
  -5   2  19  363.69    9.81
   2  -5 -19  363.34    9.61
  -3  -2 -19  337.97    9.59
   5  -2 -19  328.79    9.69
   5  -3 -19  341.29    9.70
  -3  -2  19  334.35    9.66
  -2  -3  19  335.75    9.63
   3  -5  20    1.18    0.77
   5  -3  20    0.63    0.70
  -3  -2  20    1.30    0.86
  -2  -3  20    2.44    0.89
   2  -5  20    1.25    0.75
  -2   5  20    2.70    1.40
  -3   5  20    1.62    1.35
   3   2  20    2.09    1.57
   5  -3  20    2.27    1.32
   5  -2  20    1.14    1.43
  -2  -3 -20    1.24    0.60
   5  -2 -20    0.86    0.74
   5  -3 -20    0.46    0.73
  -3  -2 -20    1.55    0.66
   3  -5 -20    1.15    0.67
   2  -5 -20    1.10    0.66
  -3  -2  20    1.77    0.76
  -2  -3  20    1.27    0.70
   3  -5  21    8.04    0.97
   5  -3  21    7.54    0.90
   2  -5  21    4.90    0.87
  -3  -2  21    6.13    1.03
  -2  -3  21    5.77    0.93
  -5   2  21    6.26    1.11
   3   2  21    6.18    1.73
   5  -3  21    6.53    1.43
   5  -2  21    8.23    1.66
   2   3  21    5.17    1.78
  -3   5  21    6.08    1.53
  -2   5  21    6.95    1.66
  -3  -2 -21    5.88    0.75
  -2  -3 -21    5.82    0.77
   3  -5 -21    5.73    0.83
   5  -3 -21    6.35    0.92
   2  -5 -21    6.06    0.81
   5  -2 -21    6.81    0.97
  -2  -3  21    6.57    0.86
  -3  -2  21    6.03    0.89
  -3  -2  22  141.54    4.33
   5  -3  22  140.51    4.19
   3  -5  22  139.99    4.24
  -2  -3  22  135.85    4.31
   2  -5  22  130.47    4.20
   5  -3  22  119.79    5.29
   5  -2  22  129.90    5.61
   5  -2 -22  131.02    4.25
   5  -3 -22  134.95    4.23
   3  -5 -22  139.57    4.14
  -2  -3 -22  134.30    4.07
  -3  -2 -22  137.33    4.09
   2  -5 -22  129.16    4.10
  -2   5  22  134.15    5.60
   3   2  22  149.20    6.05
  -3   5  22  141.31    5.63
  -3  -2  22  139.35    4.22
  -5   2  22  135.84    4.22
   2   3  22  134.66    5.77
  -5   3  22  135.73    5.13
  -2  -3  22  137.62    4.16
  -2  -3  23  280.44    8.09
   3  -5  23  269.11    8.00
  -3  -2  23  269.48    8.10
   5  -3  23  281.78    7.96
   2  -5  23  268.02    8.00
   5  -2  23  284.04    9.70
   5  -3  23  264.43    9.36
   5  -2 -23  279.89    8.04
   5  -3 -23  274.52    8.04
   3  -5 -23  269.82    7.92
  -2  -3 -23  283.75    7.89
   2  -5 -23  275.87    7.91
  -3  -2 -23  274.90    7.87
  -3  -2  23  288.70    8.02
  -2   5  23  297.98    9.76
   2   3  23  284.34    9.82
  -5   2  23  291.40    8.04
  -2  -3  23  303.44    8.02
   3   2  23  306.77   10.05
  -5   3  23  282.99    9.04
  -3   5  23  286.37    9.54
   2  -5  24   24.07    1.47
  -3  -2  24   24.01    1.50
   3  -5  24   25.22    1.47
  -2  -3  24   25.27    1.52
   5  -3  24   26.92    2.36
   5  -2  24   24.41    2.39
  -3  -2 -24   26.12    1.31
   5  -3 -24   28.44    1.53
   3  -5 -24   28.66    1.39
   2  -5 -24   25.18    1.33
  -2  -3 -24   21.94    1.27
   5  -2 -24   24.58    1.44
  -2   5  24   25.75    2.45
  -3  -2  24   25.33    1.45
   3   2  24   25.08    2.53
   2   3  24   22.81    2.45
  -5   2  24   26.81    1.48
  -3   5  24   30.40    2.56
  -2  -3  24   25.36    1.39
  -2  -3  25    7.15    1.13
  -3  -2  25    7.18    1.14
   3  -5  25    7.98    1.03
   2  -5  25    6.08    1.09
   3   2  25    8.53    2.02
   5  -2  25    5.59    1.73
  -2   5  25    5.39    1.71
   2   3  25    8.40    1.96
  -3   5  25    6.99    1.78
   5  -3 -25    6.79    1.06
   5  -2 -25    7.37    0.98
  -2  -3 -25    7.99    0.87
  -3  -2 -25    7.30    0.94
   2  -5 -25    7.01    0.96
   3  -5 -25    7.38    0.91
  -2  -3  25    6.04    0.95
  -5   2  25    5.75    1.01
  -3  -2  25    6.86    1.06
   2  -5  26   50.56    2.11
  -2  -3  26   51.97    2.20
   3  -5  26   47.83    2.08
  -3  -2  26   48.89    2.14
   5  -2  26   42.16    3.05
  -3  -2 -26   49.00    1.89
   3  -5 -26   45.63    1.96
   5  -2 -26   47.11    2.07
   5  -3 -26   48.40    2.04
  -2  -3 -26   50.84    1.93
   2  -5 -26   50.70    1.95
  -2   5  26   47.26    3.29
  -5   2  26   50.66    2.04
  -5   3  26   47.65    2.00
  -3   5  26   44.90    3.09
   2   3  26   45.20    3.37
   3   2  26   50.25    3.38
  -2  -3  26   48.12    1.95
  -3  -2  26   50.79    2.03
   2  -5  27   96.18    3.36
  -2  -3  27  100.68    3.44
   3  -5  27  103.41    3.39
   3   2  27   84.21    4.66
   3  -5 -27  100.54    3.28
   2  -5 -27  101.98    3.26
   5  -2 -27  100.70    3.36
  -3  -2  27   97.86    3.43
  -2  -3 -27  100.49    3.21
  -3  -2 -27  102.15    3.19
   5  -3 -27   98.15    3.39
  -2   5  27   91.68    4.78
   2   3  27   86.29    4.76
  -2  -3  27   94.65    3.23
  -5   3  27   97.26    3.33
  -3   5  27   86.06    4.57
  -3  -2  27  103.53    3.31
  -5   2  27   94.90    3.33
  -5   2  28   47.92    2.05
  -2  -3  28   41.27    1.90
  -3  -2  28   54.46    2.05
  -5   3  28   50.90    2.05
   2  -5 -28   45.72    1.92
   5  -2 -28   50.57    2.11
  -2  -3 -28   44.74    1.88
   5  -3 -28   50.98    2.08
   3  -5 -28   50.59    2.01
  -3  -2 -28   49.46    1.89
  -3  -2  28   43.41    2.14
  -2  -3  28   47.68    2.15
   3  -5  28   48.18    2.06
   2  -5  28   45.35    2.11
  -3  -2  29    8.30    1.04
  -5   3  29    7.92    1.07
  -2  -3  29    9.28    0.99
  -5   2  29   10.63    1.13
   3  -5 -29    9.37    1.07
  -3  -2 -29    7.66    0.92
   2  -5 -29    9.25    1.04
   5  -2 -29    9.41    1.15
  -2  -3 -29    9.09    0.97
   5  -3 -29   10.23    1.11
  -3  -2  29    8.85    1.22
   3  -5  29    9.02    1.13
  -2  -3  29    8.26    1.20
   2  -5  29    8.15    1.18
  -5   2  30   48.03    2.02
  -5   3  30   45.71    1.94
  -2  -3  30   48.04    1.87
  -3  -2  30   50.52    1.93
  -3  -2  30   48.94    2.11
  -3  -2 -30   50.94    1.87
   3  -5 -30   46.36    1.92
   2  -5 -30   51.06    1.95
   5  -3 -30   47.47    2.00
  -2  -3 -30   53.68    1.92
  -2  -3  30   48.01    2.09
   2  -5  30   51.81    2.08
   3  -5  30   47.44    2.02
  -3  -2  31    2.31    0.84
  -5   3  31    3.26    0.92
  -2  -3  31    1.85    0.80
   5  -2 -31    0.27  102.60
  -3  -2 -31    3.35    0.87
   3  -5 -31    3.42    0.92
   5  -3 -31    0.27    0.93
   2  -5 -31    1.82    0.90
  -2  -3 -31    1.97    0.85
  -2  -3  31    2.28    1.06
   3  -5  31    2.57    1.01
   2  -5  31    3.15    1.01
  -2  -3  32   44.89    1.74
  -5   3  32   49.33    1.91
  -3  -2  32   48.71    1.83
   2  -5 -32   49.38    1.87
  -2  -3  32   47.44    2.05
  -3  -2 -32   50.74    1.81
  -2  -3 -32   49.52    1.83
   3  -5 -32   49.84    1.89
   3  -5  32   48.87    1.96
   2  -5  32   47.16    2.00
  -2  -3  33   15.35    0.96
  -3  -2  33   13.91    1.03
  -5   3  33   16.58    1.19
  -2  -3 -33   17.51    1.12
  -3  -2 -33   13.76    1.00
   3  -5 -33   16.57    1.15
   2  -5 -33   16.63    1.14
   3  -5  33   14.45    1.18
   2  -5  33   15.93    1.21
  -5   3  34   52.80    1.95
  -2  -3  34   46.87    1.74
  -3  -2  34   47.86    1.81
  -3   5  34   56.05    1.95
  -3  -2 -34   49.87    1.83
   2  -5 -34   52.66    1.92
   3  -5 -34   52.60    1.92
  -2  -3 -34   47.95    1.82
   2  -5  34   45.98    1.94
   3  -5  34   49.27    1.96
  -5   3  35   59.54    2.05
  -3   5  35   57.14    2.01
  -3  -2  35   53.48    1.86
  -2   5  35   61.12    2.03
  -2  -3  35   47.89    1.76
   3  -5 -35   56.35    2.00
   3  -5  35   56.72    2.03
   2  -5 -35   55.89    1.99
   2  -5  35   54.10    2.04
  -3  -2 -35   54.93    1.91
  -2  -3 -35   53.25    1.93
  -3  -2  36   16.57    0.89
  -2   5  36   19.14    1.05
  -3   5  36   21.12    1.09
  -2  -3 -36   19.33    1.02
   2  -5 -36   18.47    1.05
   3  -5  36   18.13    1.06
   2  -5  36   16.85    1.09
  -3  -2 -36   19.07    0.98
   3  -5 -36   18.78    1.07
   3   2  37   49.54    1.05
  -5   2  37   51.59    1.19
  -2   5  37   56.11    1.24
   2   3  37   51.86    1.16
  -3   5  37   50.41    1.21
   3  -5 -37   51.85    1.22
  -3  -2 -37   48.80    1.10
  -2  -3 -37   52.11    1.16
   2  -5 -37   52.19    1.23
   3   2  38   25.50    1.01
  -5   2  38   29.99    1.11
   2   3  38   29.06    1.08
  -2   5  38   27.08    1.12
  -3   5  38   30.08    1.14
   2  -5 -38   26.55    1.12
  -3  -2 -38   27.06    1.03
  -2  -3 -38   30.89    1.08
  -3   5  39    4.26    0.53
  -5   3  39    4.38    0.50
  -5   2  39    5.04    0.46
   1  -5   0  407.31   11.56
   1  -5   0  380.14   11.30
  -1  -4   0  395.23   11.29
   4  -5   0  412.77   11.49
   5  -4   0  423.62   11.41
   1   4   0  414.02   11.07
   1  -5   0  369.65   11.30
  -1  -4   0  396.75   11.37
   4  -5   0  376.68   11.43
   4   1   0  391.52   11.20
   1  -5   0  420.07   11.44
  -1  -4   0  416.56   11.38
   1  -5  -1   54.17    2.46
  -1  -4   1   51.93    2.18
  -1  -4  -1   52.10    2.20
   1  -5  -1   48.06    2.16
   4  -5   1   53.36    2.35
   1  -5   1   50.57    2.45
   5  -4  -1   52.52    2.27
   1  -5   1   50.15    2.14
   5  -4   1   51.15    2.24
   4  -5  -1   52.65    2.32
   1   4   1   50.76    2.00
   1   4  -1   51.79    1.81
   4  -5  -1   47.49    2.30
  -1  -4  -1   54.84    2.26
   1  -5  -1   49.75    2.21
  -1  -4   1   53.13    2.26
   4  -5   1   47.30    2.29
   1  -5   1   49.70    2.20
   4   1  -1   50.03    2.02
   4   1   1   54.28    2.12
   5  -1   1   54.43    2.27
   1  -5   1   50.69    2.25
  -1  -4  -1   57.61    2.25
   1  -5  -1   55.29    2.31
  -1  -4   1   49.63    2.16
   5  -4   2  139.85    4.58
   4  -5  -2  130.50    4.58
   1  -5  -2  134.16    4.71
   1  -5   2  143.55    4.57
  -1  -4   2  141.28    4.52
  -1  -4  -2  146.16    4.53
   1  -5  -2  150.13    4.59
   1  -5   2  142.67    4.74
   5  -4  -2  139.05    4.56
   4  -5   2  133.91    4.61
   1   4  -2  146.61    4.10
   1   4   2  140.90    4.42
   4  -5   2  125.59    4.64
  -1  -4   2  150.90    4.64
   1  -5  -2  138.44    4.55
   4  -5  -2  132.91    4.64
   1  -5   2  144.68    4.58
  -1  -4  -2  151.66    4.64
   5  -1   2  145.41    4.61
   4   1  -2  140.32    4.41
   4   1   2  138.41    4.49
  -1  -4   2  138.41    4.56
  -1  -4  -2  148.73    4.60
   1  -5   2  142.23    4.64
   1  -5  -2  148.84    4.66
  -1  -4   3  366.05   10.16
   5  -4  -3  375.05   10.21
   5  -4   3  371.89   10.24
   1  -5   3  373.49   10.40
  -1  -4  -3  366.87   10.15
   1  -5  -3  365.39   10.37
   1  -5  -3  355.21   10.15
   4  -5   3  361.97   10.33
   1  -5   3  346.99   10.14
   4  -5  -3  378.21   10.32
   1   4  -3  332.43    9.61
   1   4   3  348.53   10.13
   1  -5  -3  346.33   10.18
  -1  -4   3  347.80   10.22
   1  -5   3  341.74   10.19
  -1  -4  -3  353.04   10.25
   4  -5  -3  333.38   10.26
   4  -5   3  323.19   10.26
   5  -1   3  366.27   10.27
   4   1   3  336.72   10.16
  -1  -4  -3  380.90   10.24
   1  -5   3  379.18   10.29
  -1  -4   3  366.23   10.21
   1  -5  -3  380.80   10.28
  -4  -1   3  370.62   10.21
   4  -5  -4  349.23    9.87
  -1  -4  -4  339.06    9.71
   1  -5  -4  361.24    9.98
   5  -4   4  339.00    9.80
   5  -4  -4  354.42    9.79
   1  -5  -4  331.88    9.73
   4   1   4  336.86    9.84
   1   4   4  321.55    9.80
   1   4  -4  333.05    9.09
   5  -1   4  348.02    9.93
   1  -5   4  356.62    9.87
  -1  -4   4  338.88    9.76
  -4  -1   4  332.46    9.76
   1  -5   4  337.74    9.78
   4  -5   4  339.57    9.91
  -1  -4   4  367.01    9.86
  -1  -4  -5    5.00    0.93
   1  -5  -5    5.11    0.98
  -1  -4   5    4.23    1.01
   4  -5   5    5.93    1.15
   1  -5   5    5.33    1.03
   4   1   5    5.13    1.10
   1   4   5    5.45    1.02
   5  -1   5    7.55    1.18
  -1  -4   5    4.42    0.92
  -4  -1   5    5.65    0.93
   5  -4  -5    5.03    0.98
   4  -5  -5    5.60    1.08
   1  -5  -5    4.04    1.10
   1  -5   5    4.99    0.93
   4  -5  -6   38.23    2.02
   4  -5   6   41.87    2.08
  -1  -4   6   50.34    2.04
  -1  -4  -6   45.62    1.97
   1  -5   6   46.71    2.19
   5  -4  -6   45.91    2.04
   1  -5  -6   45.66    2.15
   1   4   6   45.31    2.19
   4   1   6   43.84    2.19
   1  -5  -6   51.03    2.11
   1  -5   6   50.12    2.06
   4  -5  -6   46.96    2.16
  -1  -4  -6   50.19    2.09
   1  -5  -6   45.37    2.02
   1  -5   6   46.05    2.03
   4  -5   6   40.21    2.09
  -1  -4   6   42.76    2.03
   5  -1   6   47.91    2.27
  -1  -4   6   45.55    2.01
  -4  -1   6   41.61    1.95
   1  -5   6   43.32    2.00
  -1  -4  -6   47.69    2.04
   1  -5  -6   49.59    2.14
  -4  -1  -6   43.14    1.97
   1  -5   7  134.03    4.30
   5  -4   7  122.75    4.13
   5  -4  -7  128.30    4.10
  -1  -4   7  125.52    4.08
  -1  -4  -7  121.13    4.02
   4  -5  -7  113.65    4.08
   1  -5  -7  126.65    4.23
   4  -5   7  122.23    4.19
   4   1   7  128.59    4.41
   1   4   7  132.09    4.39
  -1  -4   7  126.53    4.13
   1  -5  -7  125.88    4.08
   1  -5   7  123.84    4.10
   1  -5   7  125.87    4.10
   1  -5  -7  126.56    4.11
  -1  -4  -7  129.19    4.16
   4  -5  -7  118.31    4.15
   4  -5   7  114.59    4.14
   5  -1   7  124.34    4.38
  -1  -4  -7  128.36    4.11
   1  -5   7  120.94    4.13
   1  -5  -7  130.46    4.17
  -4  -1  -7  126.94    4.09
  -4  -1   7  129.01    4.10
  -1  -4   7  116.80    4.05
   5  -4  -8  106.46    3.67
   5  -4   8  112.47    3.76
   1  -5   8  115.10    3.92
  -1  -4  -8  107.88    3.65
   4  -5   8  112.62    3.83
  -1  -4   8  111.00    3.69
   4  -5  -8  105.61    3.75
   4   1   8  123.86    4.22
   1   4   8  117.10    4.12
   1  -5   8  114.09    3.73
   4  -5  -8  106.89    3.77
   4  -5   8  109.34    3.77
   1  -5  -8  116.26    3.76
   1  -5   8  111.33    3.73
   1  -5  -8  113.59    3.73
   5  -1   8  112.15    4.10
   5  -4   8  111.06    4.02
  -1  -4   8  101.88    3.66
  -1  -4  -8  111.13    3.74
  -4  -1  -8  111.70    3.70
  -4  -1   8  101.47    3.64
   1  -5   8  104.92    3.73
   1  -5  -8  118.68    3.84
   1  -5  -8  107.43    3.80
   4  -5  -9  132.78    4.42
   4  -5   9  131.72    4.45
   5  -4   9  138.83    4.42
   5  -4  -9  123.24    4.28
  -1  -4   9  145.36    4.39
  -1  -4  -9  136.33    4.32
   4   1   9  131.95    4.82
   1   4   9  129.62    4.87
   1  -5  -9  148.83    4.46
   1  -5   9  139.27    4.40
   1  -5  -9  136.20    4.37
   1  -5   9  138.97    4.42
   4  -5   9  140.73    4.45
   4  -5  -9  139.51    4.44
   5  -4   9  134.69    4.66
   5  -1   9  133.99    4.74
  -1  -4  -9  135.42    4.39
   1  -5  -9  138.03    4.47
   1  -5  -9  133.61    4.49
  -4  -1  -9  135.76    4.35
   1  -5   9  140.48    4.54
  -4  -1   9  131.08    4.35
  -1  -4   9  130.30    4.37
   1  -5   9  132.21    4.42
   5  -4 -10  893.14   25.30
   5  -4  10  979.13   25.42
   4  -5  10  978.92   25.53
  -1  -4 -10  953.87   25.33
   4  -5 -10  900.09   25.40
  -1  -4  10  929.14   25.33
   4   1  10  971.40   26.03
   1   4  10  970.36   25.99
   1  -5  10  909.75   25.37
   1  -5 -10  962.49   25.41
   1  -5  10  956.87   25.39
   4  -5  10  940.14   25.41
   1  -5 -10  957.54   25.40
   4  -5 -10  939.56   25.38
   5  -1  10  952.20   25.96
   5  -4  10 1010.28   25.86
  -1  -4 -10  955.11   25.42
   1  -5  10  942.44   25.56
  -4  -1  10  881.78   25.35
  -1  -4  10  894.23   25.37
  -4  -1 -10  958.38   25.41
   1  -5  10  876.44   25.42
   1  -5 -10  963.91   25.52
   1  -5 -10  845.65   25.46
   5  -4  11  106.85    3.42
   4  -5  11  105.73    3.50
  -1  -4 -11   98.47    3.28
   4  -5 -11   95.41    3.35
  -1  -4  11  100.35    3.32
   5  -4 -11   96.09    3.30
   4   1  11   91.87    3.94
   1   4  11  100.20    3.93
   4  -5  11   96.96    3.35
   1  -5  11   92.52    3.34
   4  -5 -11  105.17    3.36
   1  -5 -11   98.24    3.37
   1  -5 -11   94.62    3.31
   1  -5  11  100.69    3.35
   5  -4  11  101.09    3.80
   5  -1  11  104.21    4.02
  -1  -4 -11   97.15    3.35
  -4  -1  11   98.20    3.35
  -1  -4  11   88.32    3.30
   1  -5  11   96.65    3.51
   1  -5 -11   96.09    3.44
  -4  -1 -11  101.80    3.36
   1  -5 -11   91.24    3.45
   1  -5  11   91.43    3.40
  -4  -1  12  229.17    6.82
  -1  -4 -12  227.48    6.78
   4  -5  12  226.85    6.89
   5  -4 -12  209.41    6.75
   4  -5 -12  212.44    6.79
   5  -4  12  235.95    6.88
  -1  -4  12  250.49    6.84
   4   1  12  235.77    7.66
   1   4  12  224.47    7.52
   5  -4  12  243.58    7.38
   5  -1  12  246.71    7.65
   1  -5 -12  236.04    6.97
   1  -5  12  228.34    7.01
  -4  -1  12  206.85    6.77
   1  -5  12  212.57    6.87
  -1  -4 -12  236.38    6.88
  -4  -1 -12  235.08    6.84
  -1  -4  12  212.92    6.80
   4  -5  12  224.21    6.79
   1  -5  12  235.16    6.85
   1  -5  12  257.24    6.87
   1  -5 -12  236.68    6.83
   5  -4 -12  234.92    6.86
   1  -5 -12  256.41    6.93
   4  -5 -12  240.89    6.81
  -4  -1  13    4.35    0.74
   1  -5  13    5.14    0.79
  -1  -4  13    4.34    0.77
   5  -4  13    6.57    1.31
   4   1  13    4.73    1.42
   1   4  13    6.28    1.41
   4  -5  13    4.62    0.89
  -1  -4 -13    4.16    0.79
  -5   1 -13    5.72    0.78
   5  -4  13    5.06    0.81
  -4  -1 -13    5.99    0.79
   4  -5 -13    5.21    0.76
   1  -5 -13    4.64    0.82
   5  -4 -13    5.72    0.85
  -4  -1  14    5.18    0.74
  -1  -4  14    4.90    0.74
   1  -5  14    4.77    0.73
   4  -5 -14    4.37    0.76
   5  -4 -14    5.02    0.74
   4   1  14    5.18    1.45
   5  -4  14    4.17    1.25
   1   4  14    2.13    1.28
   4  -5  14    3.71    0.78
  -1  -4 -14    3.85    0.73
   5  -4  14    3.71    0.77
  -5   1 -14    5.54    0.75
  -4  -1 -14    4.59    0.70
  -4  -1  15  110.45    3.56
   4  -5  15  106.51    3.64
   5  -4  15  114.49    3.68
   4   1  15  121.17    4.76
   1   4  15  125.89    4.77
  -1   5  15  124.15    4.59
   4  -5 -15  111.50    3.55
  -1  -4  15  110.65    3.58
   5  -4 -15  107.98    3.53
   5  -4  15  130.56    4.53
  -5   1 -15  115.73    3.62
  -4  -1 -15  111.29    3.61
  -1  -4 -15  107.40    3.65
   1   4  16   23.62    2.12
   4   1  16   25.92    2.29
  -1   5  16   28.08    2.18
   5  -1  16   28.71    1.32
   5  -4  16   28.74    1.37
   4  -5  16   27.03    1.38
   5  -4  16   29.95    2.08
   5  -1  16   29.12    2.34
   5  -4  17   24.23    2.00
   5  -1  17   28.91    2.31
   1   4  17   29.61    2.28
  -1   5  17   27.95    2.26
  -1  -4  18  124.55    3.86
   1  -5  18  126.21    3.85
   4  -5  18  121.79    3.80
   5  -4  18  126.37    3.79
  -4  -1  18  130.44    3.93
   5  -4  18  127.49    4.91
   5  -1  18  132.40    5.27
  -1  -4 -18  130.15    3.72
  -5   1  18  129.47    3.95
   5  -1 -18  109.43    3.80
   4  -5 -18  131.46    3.80
   5  -4 -18  124.16    3.82
   1   4  18  126.52    5.16
  -4  -1  18  120.30    3.82
  -5   1  18  124.72    3.84
  -4  -1  19    8.52    1.01
   4  -5  19    7.58    0.88
   5  -4  19    8.87    0.87
   1  -5  19    6.17    0.86
  -1  -4  19    6.90    0.95
   5  -4  19    8.77    1.49
   5  -1  19    8.56    1.72
   5  -4 -19    8.43    0.89
   4  -5 -19    8.32    0.85
  -5   1  19    8.00    1.04
   5  -1 -19    6.52    0.84
  -1  -4 -19    7.25    0.73
  -4  -1 -19    8.03    0.82
   1  -5 -19    7.16    0.75
  -4  -1  19    7.38    0.87
  -5   1  19   10.06    0.92
  -4  -1  20    9.67    1.10
  -1  -4  20   12.45    1.08
   5  -4  20   12.29    0.94
   4  -5  20    9.93    1.01
   1  -5  20   11.94    1.03
   5  -1  20   11.21    1.93
   4   1  20   10.62    1.96
   5  -4  20    8.61    1.54
   1  -5 -20   11.30    0.84
   5  -1 -20    8.59    0.96
  -1  -4 -20   12.15    0.85
   5  -4 -20    9.60    0.98
  -4  -1 -20    9.38    0.81
  -5   1 -20   11.20    0.82
   4  -5 -20   10.57    0.92
  -5   1  20   10.30    1.13
  -4  -1  20    8.89    1.01
  -5   1  20   10.40    1.00
  -1  -4  20   11.13    0.87
   5  -4  21   37.65    1.63
   4  -5  21   31.38    1.57
   1  -5  21   36.40    1.62
  -1  -4  21   33.62    1.63
  -4  -1  21   34.41    1.72
   5  -1  21   36.20    2.75
   5  -4  21   32.81    2.36
   5  -4 -21   35.13    1.55
  -1  -4 -21   33.03    1.42
  -4  -1 -21   31.24    1.42
   5  -1 -21   35.27    1.65
  -5   1  21   36.19    1.70
   4  -5 -21   35.64    1.54
  -5   1 -21   37.33    1.44
   1  -5 -21   32.80    1.43
   4   1  21   35.13    2.89
  -5   1  21   33.08    1.60
  -1   5  21   32.36    2.69
  -4  -1  21   32.58    1.60
  -4   5  21   32.01    2.42
  -1  -4  21   32.71    1.47
  -1  -4  22  353.14   10.13
   5  -4  22  383.37   10.10
   1  -5  22  364.16   10.15
   4  -5  22  357.50   10.09
   5  -1  22  370.12   11.90
   5  -4  22  336.23   11.29
   5  -1 -22  363.36   10.14
  -4  -1 -22  366.02    9.98
  -1  -4 -22  349.84    9.95
   1  -5 -22  353.24    9.97
   4  -5 -22  354.80   10.05
  -5   1 -22  374.37    9.97
  -4  -1  22  355.64   10.21
  -5   1  22  376.12   10.26
   5  -4 -22  368.25   10.12
  -4  -1  22  353.02   10.12
  -5   4  22  348.39   11.25
  -4   5  22  368.05   11.65
  -1   5  22  351.41   11.78
   4   1  22  367.25   11.98
  -5   1  22  356.94   10.12
  -1  -4  22  348.29    9.99
   1   4  22  363.01   11.96
   4  -5  23    1.83    0.91
  -4  -1  23    1.57    1.09
   1  -5  23    1.24    0.97
   5  -4  23    1.74    0.90
  -1  -4  23    1.73    0.94
  -5   4  23    1.53    1.28
   5  -1  23    1.14    1.58
  -4   5  23    0.09    1.32
   4   1  23    1.95    1.64
  -1   5  23    1.02    1.52
   1   4  23    1.52    1.62
   5  -4 -23    0.24    0.89
   1  -5 -23    1.08    0.73
   5  -1 -23    1.59    0.95
  -4  -1 -23    2.09    0.79
  -1  -4 -23    1.14    0.72
   4  -5 -23    1.06    0.84
  -5   1 -23    1.61    0.67
  -4  -1  23    1.24    0.92
  -5   1  23    1.65    0.97
  -1  -4  23    0.53    0.85
   5  -4  24   67.05    2.49
   4  -5  24   70.47    2.54
  -1  -4  24   67.13    2.58
   1  -5  24   67.31    2.53
   5  -1  24   70.50    3.95
   4   1  24   65.05    3.95
  -1  -4 -24   68.20    2.38
   4  -5 -24   72.00    2.47
   5  -4 -24   68.06    2.54
  -4  -1 -24   67.05    2.38
  -4  -1  24   73.37    2.73
  -5   1 -24   67.64    2.36
   1  -5 -24   67.50    2.40
   5  -1 -24   69.62    2.57
   1   4  24   73.31    4.08
  -5   4  24   65.66    3.45
  -4  -1  24   69.87    2.58
  -4   5  24   66.85    3.70
  -1   5  24   67.52    3.82
  -1  -4  24   70.96    2.43
   4  -5  25  128.81    4.16
  -1  -4  25  127.42    4.22
   1  -5  25  125.75    4.17
   5  -4  25  139.63    4.17
   5  -1  25  131.11    5.76
   4   1  25  124.14    5.74
  -4  -1 -25  127.40    4.01
  -1  -4 -25  124.66    4.00
   5  -4 -25  132.23    4.17
   1  -5 -25  128.42    4.04
   4  -5 -25  133.02    4.12
  -5   1 -25  135.00    3.99
   5  -1 -25  131.37    4.17
  -4  -1  25  130.75    4.28
   1   4  25  127.98    5.78
  -4   5  25  131.48    5.61
  -1  -4  25  133.06    4.04
  -1   5  25  128.68    5.84
  -4  -1  25  138.55    4.19
   1  -5  26   64.72    2.52
   5  -4  26   65.04    2.43
  -1  -4  26   63.50    2.51
   4  -5  26   63.21    2.43
   4   1  26   56.63    3.72
   5  -1  26   59.69    3.76
   5  -1 -26   64.60    2.47
   1  -5 -26   65.28    2.33
  -5   1 -26   67.16    2.27
  -1  -4 -26   63.28    2.30
  -4  -1  26   62.70    2.52
   5  -4 -26   65.35    2.43
  -4  -1 -26   65.24    2.31
   4  -5 -26   62.57    2.38
   1   4  26   59.04    3.75
  -4   5  26   55.51    3.48
  -1  -4  26   64.82    2.31
  -4  -1  26   64.75    2.46
  -1   5  26   65.74    3.94
  -4  -1  27    0.21    1.02
   1  -5  27    0.72    1.01
   4  -5  27    0.32    0.92
   5  -4  27    1.86    0.94
  -1  -4  27    0.89    1.08
   4   1  27    1.01    1.52
   5  -1  27    1.68    1.52
  -1   5  27   -0.45    1.43
   1   4  27    0.57    1.57
  -4   5  27    1.48    1.34
  -1  -4 -27    0.32    0.81
   4  -5 -27   -0.15    0.85
  -4  -1 -27    0.54    0.73
   5  -4 -27    0.61    0.97
  -5   1 -27   -0.14    0.72
   1  -5 -27   -0.89    0.77
   5  -1 -27   -0.08    0.93
  -4  -1  27    1.13    1.00
  -1  -4  27    0.17    0.75
  -4  -1  28    5.79    1.01
  -5   4  28    5.19    0.99
  -1  -4  28    6.08    0.88
   5  -1 -28    5.74    1.04
  -1  -4 -28    6.03    0.91
  -4  -1 -28    6.30    0.83
   5  -4 -28    5.62    1.05
  -5   1 -28    6.48    0.83
   1  -5 -28    7.44    0.91
   4  -5 -28    5.80    0.99
   1  -5  28    6.63    1.10
   5  -4  28    5.28    1.03
  -1  -4  28    6.10    1.15
   4  -5  28    4.66    1.05
  -4  -1  28    5.38    1.13
  -1  -4  29    5.44    0.83
  -5   4  29    5.31    0.97
  -4  -1  29    6.34    0.98
   5  -1 -29    2.05    1.02
  -5   1 -29    5.63    0.78
  -1  -4 -29    5.71    0.92
  -4  -1 -29    6.92    0.87
   1  -5 -29    7.16    0.94
   4  -5 -29    4.53    0.97
   5  -4 -29    5.55    1.08
  -1  -4  29    4.51    1.13
   4  -5  29    4.78    1.07
   1  -5  29    7.29    1.15
   5  -4  29    5.78    1.00
  -5   4  30    3.35    0.91
  -1  -4  30    3.91    0.78
  -4  -1  30    4.33    0.89
   5  -4 -30    4.88    1.00
  -1  -4 -30    3.90    0.90
   4  -5 -30    2.80    0.92
  -5   1 -30    2.52    0.73
   1  -5 -30    4.12    0.83
  -4  -1 -30    3.22    0.82
  -1  -4  30    3.02    1.06
   5  -4  30    2.49    0.92
   1  -5  30    2.53    1.03
   4  -5  30    4.32    1.04
  -5   4  31    9.64    1.05
  -1  -4  31    9.10    0.88
  -4  -1  31   10.40    1.07
   5  -4 -31   12.51    1.14
   4  -5 -31   10.37    1.08
  -5   1 -31   11.58    0.90
  -1  -4  31    9.71    1.21
  -1  -4 -31   10.41    0.98
  -4  -1 -31   11.24    0.97
   1  -5 -31   11.26    1.05
   4  -5  31    9.38    1.11
   1  -5  31   11.58    1.25
  -5   4  32   42.32    1.81
  -5   1  32   42.43    1.87
  -4  -1  32   46.78    1.80
  -4   5  32   43.96    1.80
  -1  -4  32   41.08    1.60
   5  -4 -32   47.39    1.87
   4  -5 -32   42.34    1.85
  -1  -4 -32   38.99    1.73
  -1  -4  32   44.66    1.99
   1  -5 -32   41.06    1.74
  -4  -1 -32   40.98    1.67
  -5   1 -32   43.19    1.65
   1  -5  32   44.57    1.92
   4  -5  32   42.80    1.86
  -5   4  33    4.11    0.92
  -4   5  33    4.67    0.85
  -5   1  33    5.47    0.93
  -4  -1  33    3.69    0.84
  -4  -1 -33    4.45    0.78
   4  -5 -33    4.65    0.93
   1  -5 -33    5.57    0.90
   5  -4 -33    3.85    0.93
  -1  -4 -33    4.73    0.86
   4  -5  33    4.67    0.92
   1  -5  33    2.89    0.98
  -1  -4  33    2.18    0.96
  -5   1  34   67.73    2.29
  -4   5  34   68.40    2.32
  -4  -1  34   66.04    2.25
  -5   4  34   70.81    2.33
   1  -5 -34   66.79    2.30
  -4  -1 -34   63.05    2.18
  -1  -4 -34   66.34    2.27
   1  -5  34   56.98    2.31
   4  -5 -34   68.38    2.33
  -1  -4  34   61.48    2.34
   5  -4 -34   60.59    2.29
   4  -5  34   66.41    2.34
   5  -1  35    4.85    0.54
  -5   4  35    5.80    0.86
  -4  -1  35    4.36    0.72
  -4   5  35    3.84    0.79
  -5   1  35    6.38    0.82
   4  -5 -35    4.83    0.84
  -1  -4 -35    5.66    0.80
   1  -5 -35    5.36    0.81
  -4  -1 -35    4.71    0.67
   1  -5  35    5.26    0.90
   4  -5  35    4.20    0.78
  -5   4  36   11.68    0.90
  -4   5  36   13.16    0.90
  -4  -1  36   11.66    0.78
  -5   1  36   11.69    0.86
  -1   5  36   13.14    0.91
   1  -5 -36   11.31    0.86
  -4  -1 -36   13.02    0.79
   4  -5 -36   11.24    0.88
  -1  -4 -36   10.54    0.84
  -5   4  37    0.86    0.60
  -4   5  37    0.40    0.61
   1   4  37   -0.18    0.62
  -1   5  37    0.01    0.62
  -4  -1  37    0.06    0.49
   4   1  37    0.36    0.46
  -5   1  37    0.07    0.55
  -1  -4 -37    0.52    0.59
   1  -5 -37   -0.08    0.58
  -4  -1 -37   -0.02    0.49
   1   4  38    8.76    0.62
  -5   4  38    6.38    0.62
  -4   5  38    8.75    0.65
  -5   1  38    7.47    0.58
   1  -5 -38    7.79    0.64
  -1  -4 -38    6.87    0.59
   1   4  39    6.44    0.48
  -4   5  39    6.85    0.53
  -1  -4 -39    6.26    0.46
   5  -5   0   30.12    1.70
   0  -5   0   16.50    1.30
   5   0   0   14.83    1.30
   0  -5   0   34.89    1.86
   0  -5   0   19.11    1.39
   0  -5   0   14.34    1.34
   5  -5  -1   62.24    2.54
   0  -5  -1   50.88    2.32
   5  -5   1   65.69    2.57
   0  -5   1   58.31    2.32
   5   0   1   51.83    2.31
   0  -5  -1   58.78    2.66
   0  -5   1   65.61    2.72
   0  -5  -1   56.19    2.43
   0  -5   1   59.99    2.46
   0  -5   1   51.48    2.36
   0  -5  -1   53.48    2.35
   5  -5  -2  421.27   11.91
   5  -5   2  446.89   11.97
   0  -5  -2  403.97   11.79
   0  -5   2  394.71   11.78
   0  -5  -2  410.18   11.87
   0  -5   2  412.34   11.89
   5   0   2  414.07   11.83
   0  -5  -2  428.06   11.93
   0  -5  -2  418.13   12.06
   0  -5   2  401.96   11.86
   0  -5   2  440.14   12.15
   5  -5   3   28.17    1.78
   0  -5  -3   37.95    1.79
   5  -5  -3   30.74    1.78
   0  -5   3   28.97    1.68
   0   5  -3   30.04    1.20
   0  -5  -3   30.96    1.74
   0  -5   3   40.00    1.90
   5   0   3   30.55    1.74
   0  -5  -3   34.57    1.81
   0  -5  -3   29.76    1.91
   0  -5   3   32.46    1.97
   0  -5   3   37.92    1.83
   5  -5  -4  167.27    5.41
   0  -5  -4  169.66    5.31
   5  -5   4  161.86    5.38
   0   5  -4  165.97    4.69
   5   0   4  164.69    5.44
   0  -5   4  173.70    5.38
   0  -5  -4  177.55    5.58
   0  -5   4  179.77    5.45
   0  -5  -5  528.68   15.17
   5  -5  -5  571.70   15.33
   5   0   5  539.08   15.43
   0  -5   5  550.36   15.31
   0  -5  -5  573.35   15.50
   0  -5   5  519.67   15.27
   5  -5  -6   14.53    1.34
   0  -5   6   15.13    1.28
   5  -5   6   12.50    1.32
   0  -5  -6   16.18    1.31
   5   0   6   13.71    1.43
   0  -5   6   14.35    1.45
   0  -5  -6   16.61    1.35
   0  -5   6   14.26    1.23
   0  -5  -6   15.91    1.46
   0  -5   6   15.17    1.35
   0  -5  -6   16.83    1.38
   0  -5  -7  179.88    5.58
   5  -5  -7  164.39    5.59
   0  -5   7  189.17    5.64
   5  -5   7  178.26    5.68
   5   0   7  178.13    5.91
   0  -5  -7  180.23    5.81
   0  -5   7  181.90    5.87
   0  -5  -7  189.04    5.66
   0  -5   7  171.73    5.60
   0  -5  -7  189.65    5.72
   0  -5   7  174.03    5.64
   5  -5  -8  456.01   13.00
   0  -5  -8  435.92   12.89
   5  -5   8  496.99   13.10
   0  -5   8  477.52   12.99
   5   0   8  440.77   13.31
   0  -5  -8  469.11   13.02
   0  -5   8  424.87   12.95
   0  -5   8  449.73   13.18
   0  -5  -8  435.92   13.12
   5  -5  -8  505.95   13.16
   0  -5  -8  471.19   13.07
   0  -5   8  455.98   13.01
   5  -5  -9  526.74   14.92
   0  -5  -9  522.84   14.88
   5  -5   9  538.80   14.99
   0  -5   9  563.05   14.96
   0  -5   9  519.86   14.95
   5  -5  -9  561.04   15.08
   0  -5  -9  541.13   15.01
   5  -5   9  510.96   15.01
   5   0   9  525.90   15.36
   0  -5   9  517.23   14.94
   0  -5  -9  546.85   15.00
   0  -5 -10 1026.57   28.18
   5  -5  10 1053.72   28.28
   5  -5 -10 1018.90   28.21
   0   5  10 1084.78   28.81
   0  -5 -10 1036.80   28.28
   0  -5  10 1061.54   28.22
   0  -5  10 1022.74   28.22
   5  -5  10 1059.85   28.33
   5  -5 -10 1087.74   28.33
   5   0  10 1015.43   28.80
   0  -5 -10 1098.90   28.33
  -5   0  10  969.25   28.17
  -5   0 -10 1080.45   28.27
   0  -5  10  969.54   28.23
   5  -5  11   20.63    1.52
   5  -5 -11   19.15    1.41
   0   5  11   27.63    2.03
   5  -5 -11   18.42    1.43
   5  -5  11   21.11    1.54
   0  -5 -11   24.55    1.44
   0  -5 -11   25.46    1.55
   0  -5  11   25.94    1.49
   0  -5  11   23.24    1.50
   5   0  11   23.49    1.97
  -5   0 -11   24.05    1.43
  -5   0  11   19.48    1.36
   0  -5  11   23.04    1.46
   0  -5 -11   26.19    1.55
   0  -5 -12 1608.67   44.02
   0  -5  12 1739.30   44.11
   5  -5 -12 1735.10   44.12
   5  -5  12 1685.34   44.11
   5  -5  12 1656.41   44.11
   5  -5 -12 1536.00   44.03
   0  -5  12 1557.09   44.09
  -5   0  12 1566.83   44.03
  -5   0 -12 1730.26   44.10
   0  -5 -12 1682.23   44.17
   5   0  12 1633.55   44.89
   0   5  12 1580.91   44.75
   0  -5  13   86.62    2.98
   5  -5 -13   76.19    2.89
   5  -5  13   77.05    3.00
  -5   0 -13   83.22    2.96
   0  -5 -13   82.73    3.03
   5   0  13   82.40    3.82
   5  -5 -14   90.05    3.04
   0  -5  14   84.71    3.02
   5  -5  14   82.37    3.09
   0  -5 -14   79.55    3.10
  -5   0 -14   91.58    3.08
   5   0  14   91.61    4.04
   0   5  14   91.84    3.90
   0  -5  15   85.69    2.89
   5  -5 -15   82.85    2.86
   0   5  15   80.71    3.77
   5   0  15   83.42    3.94
  -5   0 -15   85.93    2.93
   0  -5 -15   80.28    3.00
  -5   0  15   84.25    2.91
   5  -5  15   80.25    2.95
   5  -5  16   91.25    3.22
  -5   0 -16   95.74    3.19
   5  -5  17    8.93    0.84
   0  -5  17   11.20    0.93
   0   5  17   10.60    1.69
  -5   0  17    9.46    1.02
   5  -5 -17    8.98    0.83
   0  -5  18   49.34    1.96
   5  -5  18   50.81    1.88
  -5   0  18   56.19    2.09
   5   0 -18   44.55    1.90
   5  -5 -18   53.79    1.90
   0   5  18   49.23    3.08
   0  -5  19  139.32    4.17
   5  -5  19  130.54    4.08
   5   0  19  150.02    5.78
   5  -5 -19  138.21    4.10
  -5   0  19  145.85    4.28
   0   5  19  145.83    5.64
   5  -5  20   26.36    1.32
   0  -5  20   25.02    1.40
  -5   0  20   23.96    1.50
   5  -5 -20   26.14    1.31
  -5   0 -20   24.90    1.25
   0  -5 -20   23.39    1.17
   5   0 -20   23.12    1.32
   5   0  20   26.16    2.52
   5  -5  21   62.11    2.25
   0  -5  21   60.35    2.32
   5  -5 -21   63.10    2.29
  -5   0  21   61.31    2.43
  -5   0 -21   62.89    2.15
   5   0 -21   59.54    2.29
   0  -5 -21   59.95    2.12
   5   0  21   53.43    3.53
  -5   0  22    5.81    1.15
   5  -5  22    5.30    1.00
   0  -5  22    8.13    1.09
   5   0  22    6.62    1.79
  -5   5  22    6.44    1.52
   5  -5 -22    6.02    0.90
  -5   0 -22    6.17    0.84
   5   0 -22    5.38    0.95
   0  -5 -22    5.67    0.83
   5  -5  23  100.21    3.29
   0  -5  23   95.09    3.29
   5   0  23  103.26    4.96
   5   0 -23   94.30    3.29
  -5   0  23   99.98    3.44
   0  -5 -23   99.39    3.15
  -5   0 -23   97.45    3.13
   5  -5 -23   99.46    3.26
   0   5  23   94.73    4.90
  -5   5  23   99.71    4.52
   5  -5  24    2.03    0.97
  -5   0  24    2.54    1.09
   0  -5  24    2.32    1.07
  -5   5  24    1.38    1.40
   5   0  24    2.24    1.66
   0   5  24    1.48    1.72
   5   0 -24    1.17    0.90
   5  -5 -24    2.42    0.91
   0  -5 -24    1.63    0.74
  -5   0 -24    2.61    0.83
   0  -5  25   46.54    2.02
   5  -5  25   42.60    1.91
   5   0  25   38.65    3.12
   5  -5 -25   42.55    1.92
   5   0 -25   42.52    1.95
   0  -5 -25   43.00    1.79
  -5   0 -25   42.25    1.74
   0   5  25   38.91    3.18
  -5   5  25   40.87    2.90
   0  -5  26  187.78    5.82
   5  -5  26  190.76    5.76
   5   0  26  173.78    7.38
   5   0 -26  185.77    5.77
   0  -5 -26  193.40    5.65
  -5   0 -26  194.08    5.59
   5  -5 -26  196.51    5.76
  -5   5  26  171.23    6.96
   0   5  26  181.90    7.50
  -5   0  26  206.51    5.83
  -5   0  27    4.30    1.10
   0  -5 -27    4.78    0.91
  -5   0 -27    4.36    0.83
   5  -5 -27    5.00    1.01
   0  -5  27    5.06    1.11
   5  -5  27    4.67    0.98
  -5   0  28    0.48    0.98
  -5   0 -28    2.08    0.76
   0  -5 -28    0.99    0.84
   5  -5 -28    0.94    0.94
   5  -5  28    1.46    0.97
   0  -5  28    1.10    0.98
  -5   5  29   20.42    1.34
  -5   0  29   23.27    1.47
   0  -5 -29   22.00    1.28
  -5   0 -29   21.91    1.22
   5  -5 -29   20.66    1.38
   0  -5  29   21.23    1.49
   5  -5  29   23.34    1.43
  -5   5  30  196.82    5.92
  -5   0  30  207.52    5.99
  -5   0 -30  200.60    5.80
   0  -5 -30  194.04    5.85
   5  -5 -30  200.28    5.96
   5  -5  30  209.13    5.98
   0  -5  30  195.24    6.02
  -5   0  31   61.40    2.29
  -5   5  31   56.14    2.21
  -5   0 -31   58.60    2.10
   5  -5 -31   56.69    2.23
   0  -5 -31   59.83    2.17
   0  -5  31   60.31    2.35
   5  -5  31   59.06    2.29
  -5   5  32   41.51    1.80
  -5   0  32   43.68    1.78
   0  -5 -32   39.35    1.74
   5  -5 -32   41.72    1.81
  -5   0 -32   41.11    1.62
   5  -5  32   40.94    1.77
   0  -5  32   41.45    1.88
  -5   0  33   23.42    1.31
  -5   5  33   22.98    1.30
  -5   0 -33   24.37    1.15
   0  -5 -33   22.59    1.25
   0  -5  33   20.47    1.41
   5  -5 -33   21.27    1.29
   5  -5  33   22.16    1.29
  -5   0  34  110.88    3.38
  -5   5  34  111.67    3.41
   0  -5 -34  109.08    3.37
  -5   0 -34  106.59    3.26
   5  -5 -34  111.95    3.45
   0  -5  34  104.35    3.46
   5  -5  34  105.47    3.38
  -5   0  35    6.95    0.79
  -5   5  35    8.97    0.88
   0  -5 -35    8.40    0.83
  -5   0 -35    6.92    0.68
   0  -5  35    7.69    0.97
  -5   5  36    8.57    0.83
  -5   0  36    9.54    0.74
   5   0  36    7.23    0.51
   0  -5 -36    9.34    0.79
  -5   0  37    8.52    0.64
  -5   5  37    8.09    0.74
   0   5  37    8.10    0.72
   0  -5 -37    8.44    0.70
  -5   5  38   45.94    1.49
   0  -5 -38   46.85    1.47
  -5   5  39    2.44    0.41
   0  -5 -39    2.23    0.38
   3   3   0   36.65    1.63
   3  -6   0   35.16    2.03
  -3  -3   0   41.85    1.96
   3  -6   0   34.38    2.02
  -3  -3   0   37.34    1.88
   3  -6   0   34.44    1.91
   3  -6   0   33.60    1.91
  -3  -3   1   -0.19    0.91
  -3  -3  -1    0.11    0.93
   3  -6  -1    0.04    0.91
   3  -6   1   -0.04    0.83
   3  -6   1    0.45    1.01
   3  -6  -1   -0.04    0.95
   3   3   1    0.29    0.77
   3   3  -1    0.82    0.67
   3  -6  -1   -0.23    1.07
   3  -6   1    0.76    0.99
   3  -6   1   -0.32    1.13
   3  -6  -1   -0.33    1.01
  -3  -3  -1   -0.39    0.84
  -3  -3   1   -0.04    0.84
  -3  -3   2  168.73    5.61
   3  -6  -2  185.74    5.85
   3  -6   2  186.59    5.91
  -3  -3  -2  175.78    5.65
   3   3   2  185.52    5.53
   3   3  -2  183.97    5.24
   3  -6  -2  193.42    5.92
  -3  -3  -2  189.03    5.68
   3  -6   2  194.39    5.93
  -3  -3   2  186.79    5.68
   3  -6   2  163.90    5.69
   3  -6  -2  167.49    5.67
   3  -6   2  164.80    5.65
   3  -6  -2  161.30    5.66
  -3  -3  -3    0.66    0.90
   3  -6  -3   -0.04    0.99
   3  -6   3    0.55    1.04
  -3  -3   3    0.30    0.86
   3  -6  -3    0.52    0.97
   3  -6   3    0.24    0.98
   3   3  -3    0.34    0.53
   3   3   3    0.07    0.86
   3  -6   3    0.56    0.99
   3  -6  -3    0.47    1.01
   3  -6   3    0.18    1.22
  -3  -3  -3   -0.31    0.86
   3  -6  -3   -0.04    1.12
  -3  -3   3    1.16    0.87
   3   3   4  236.68    7.21
  -3  -3  -4  232.04    7.18
   3  -6  -4  248.54    7.41
   3  -6   4  253.50    7.47
  -3  -3   4  240.17    7.21
   3  -6  -4  233.43    7.25
   3  -6   4  224.81    7.21
  -3  -3  -5    0.85    0.92
   3  -6  -5    0.51    1.00
   3  -6   5    1.18    1.00
   6  -3   5    1.60    1.16
   3   3   5    0.39    1.05
   3  -6  -5    0.35    1.11
  -3  -3   5   -0.27    0.94
  -3  -3   6  237.37    6.81
   3  -6   6  217.08    6.90
  -3  -3  -6  214.28    6.75
   3  -6  -6  219.30    6.87
   3   3   6  234.06    7.03
  -3  -3  -6  216.19    6.72
  -3  -3   6  203.75    6.69
   3  -6  -6  218.87    6.80
   3  -6   6  222.29    6.83
   3  -6   6  211.98    6.80
   3  -6  -6  219.53    6.84
  -3  -3  -7   -0.11    0.91
   3  -6  -7   -0.19    1.08
   3  -6   7    0.80    1.06
  -3  -3   7    0.77    0.96
   3  -6   7    0.42    0.98
   3  -6  -7    0.11    0.98
   6  -3   7    1.04    1.25
   3   3   7    0.66    1.10
  -3  -3  -7    0.34    0.87
   3  -6   7    1.27    1.14
  -3  -3   7    0.16    0.85
   3  -6  -7    1.43    0.99
  -3  -3  -8  111.21    3.91
   3  -6   8  121.61    4.15
   3  -6  -8  112.09    4.03
  -3  -3   8  112.52    3.94
   3   3   8  110.33    4.31
   6  -3   8  125.31    4.32
  -3  -3   8  107.07    3.90
  -3  -3  -8  118.11    3.96
   3  -6  -8  118.36    4.00
   3  -6  -8  117.09    3.98
   3  -6   8  115.84    3.97
   3  -6   8  115.52    3.97
   3  -6  -9    0.90    1.02
  -3  -3   9    0.11    0.88
  -3  -3  -9    0.39    0.91
   3  -6   9   -0.04    0.97
   3  -6   9    0.30    0.91
   3  -6  -9   -0.04    0.93
   3   3   9    0.35    1.06
   6  -3   9    1.13    1.14
  -3  -3   9    0.65    0.81
  -3  -3  -9    0.19    0.82
   3  -6   9    1.44    1.06
   3  -6  -9   -0.04    0.94
   3   3  10   33.63    2.31
   3  -6  10   40.58    2.04
  -3  -3 -10   43.37    1.91
  -3  -3  10   41.17    1.93
   3  -6 -10   37.06    1.96
  -3  -3  10   35.85    1.83
  -3  -3 -10   36.42    1.83
   3  -6  10   38.30    1.95
   3  -6 -10   39.77    1.90
   3  -6 -10   38.72    2.03
   3  -6  10   36.89    1.88
  -3  -3 -11    0.49    0.76
  -3  -3  11   -0.07    0.78
   3   3  11    1.67    1.33
   3  -6 -11   -0.12    0.86
  -3  -3 -11    0.93    0.76
   3  -6  11    0.79    0.97
  -3  -3  11    0.61    0.73
   3  -6 -11   -0.24    0.84
   3  -6  11    0.39    0.79
  -3  -3  12    4.07    0.87
  -3  -3 -12    4.31    0.87
   3   3  12    3.48    1.43
   6  -3 -12    3.30    0.99
   3  -6 -12    4.54    0.96
   3  -6  12    4.08    1.03
  -3  -3 -12    3.48    0.81
   6  -3  12    2.61    1.00
  -3  -3  12    4.72    0.87
   3  -6  12    3.98    0.83
   3  -6 -12    4.27    0.87
  -3  -3  13    0.46    0.75
   6  -3  13    1.19    1.33
   3   3  13   -0.08    1.26
   3  -6  13   -0.08    0.85
   6  -3  13   -0.03    0.87
  -3  -3 -13    0.04    0.65
   3  -6 -13    0.63    0.77
   3  -6  14   12.91    1.19
  -3  -3  14   16.11    1.13
   6  -3  14   13.75    1.17
   6  -3  14   16.69    1.84
   3   3  14   11.65    1.71
  -3  -3 -14   14.06    1.10
   3  -6 -14   16.71    1.15
  -3  -3  15    0.20    0.66
   3  -6 -15    0.03    0.68
   3   3  15    1.09    1.50
   6  -3  15   -0.30    1.33
   3  -6  15   -0.04    0.74
  -3  -3 -15    0.80    0.64
   6  -3  15   -0.19    0.71
   6  -3  16  269.71    7.82
   3   3  16  296.05    9.29
   6  -3  16  267.81    8.94
   3  -6  16  262.41    7.96
  -3  -3 -16  268.17    7.84
  -3  -3  17   -0.22    0.82
   3  -6  17    1.10    0.76
   6  -3  17    0.73    1.36
   3   3  17    1.47    1.46
   6  -3 -17    0.64    0.76
   3  -6 -17    1.31    0.60
  -6   3  17    0.89    0.72
  -3  -3  18  216.63    6.01
   3  -6  18  200.63    5.88
   6  -3  18  213.25    7.39
   6  -3 -18  193.49    5.93
  -3  -3 -18  202.71    5.81
   3   3  18  222.39    7.68
  -6   3  18  202.57    5.91
  -3  -3  18  201.22    5.89
  -3  -3  19   -0.02    0.88
   3  -6  19   -0.04    0.73
   3   3  19   -0.29    1.33
   6  -3  19    0.35    1.44
   6  -3 -19    0.31    0.80
  -3  -3 -19    0.53    0.61
  -3  -3  19   -0.23    0.76
  -6   3  19    0.46    0.76
   3  -6  20    3.49    0.84
  -3  -3  20    5.52    0.98
  -3   6  20    5.43    1.55
   6  -3  20    4.65    1.49
  -3  -3 -20    5.39    0.76
   6  -3 -20    5.19    0.89
  -3  -3  20    4.79    0.84
  -6   3  20    4.58    0.88
  -3  -3  21    0.61    0.91
   3  -6  21    0.51    0.90
  -3   6  21    1.31    1.42
   6  -3  21   -0.85    1.64
   6  -3 -21    0.51    0.87
  -3  -3 -21    1.06    0.73
  -3  -3  21    0.39    0.84
  -6   3  21    0.38    0.85
   3  -6  22   16.27    1.26
  -3  -3  22   18.48    1.37
   6  -3  22   16.45    2.19
   3  -6 -22   18.50    1.11
   6  -3 -22   16.74    1.22
  -3  -3 -22   18.19    1.08
  -6   3  22   17.45    1.21
  -3  -3  22   19.35    1.33
  -3   6  22   16.71    2.10
   3  -6  23    0.08    0.90
  -3  -3  23    0.23    1.00
   3   3  23   -0.46    1.72
   6  -3  23   -1.48    1.56
  -3   6  23   -0.10    1.44
  -3  -3 -23    0.08    0.77
   6  -3 -23    0.14    0.94
   3  -6 -23    0.30    0.76
  -6   3  23    0.08    0.90
  -3  -3  23    0.34    0.90
   3  -6  24   20.72    1.35
  -3  -3  24   23.42    1.48
   6  -3  24   17.38    2.18
   6  -3 -24   20.67    1.38
  -3  -3 -24   22.59    1.23
   3  -6 -24   20.27    1.25
  -3   6  24   27.08    2.50
   3   3  24   26.42    2.55
  -3  -3  24   22.25    1.36
  -6   3  24   17.41    1.32
   3  -6  25    0.38    0.99
  -3  -3  25    0.21    1.03
  -3   6  25   -0.32    1.51
   3   3  25   -1.43    1.71
   6  -3  25    0.90    1.44
  -3  -3 -25   -0.21    0.75
   6  -3 -25   -0.03    0.96
   3  -6 -25    0.30    0.81
  -3  -3  25    0.42    0.91
  -6   3  25    0.08    0.88
  -6   3  26   92.96    3.20
   3   3  26   83.63    4.71
  -3   6  26   79.31    4.46
  -3  -3  26   93.66    3.15
  -3  -3 -26   91.85    3.02
   3  -6 -26   91.35    3.09
   6  -3 -26   88.32    3.20
   3  -6  26   95.04    3.19
  -3  -3  26   96.35    3.31
  -3  -3  27    0.64    0.90
  -6   3  27   -0.46    1.04
   6  -3 -27    0.40    1.01
  -3  -3 -27    0.90    0.83
   3  -6 -27    0.59    0.93
  -3  -3  27    0.97    1.15
   3  -6  27    1.16    1.07
  -3  -3  28  144.96    4.49
  -6   3  28  149.54    4.56
  -3  -3  28  143.60    4.65
   6  -3 -28  150.72    4.63
  -3  -3 -28  144.68    4.41
   3  -6 -28  136.89    4.43
   3  -6  28  147.83    4.59
  -6   3  29   -0.26    0.99
  -3  -3  29    0.39    0.84
   6  -3 -29   -0.44    0.99
  -3  -3 -29    0.49    0.84
   3  -6 -29   -0.05    0.91
  -3  -3  29    0.65    1.08
   3  -6  29    0.51    1.00
  -3  -3  30   68.05    2.33
  -6   3  30   70.83    2.44
   3  -6 -30   69.18    2.37
  -3  -3 -30   74.45    2.36
  -3  -3  30   72.24    2.59
   3  -6  30   70.49    2.49
  -3  -3  31    0.22    0.74
  -6   3  31    1.29    0.90
  -3  -3 -31    0.52    0.78
   3  -6 -31    0.60    0.87
   3  -6  31   -0.30    0.94
  -6   3  32    3.21    0.93
  -3  -3  32    3.51    0.75
   3  -6 -32    3.59    0.85
  -3  -3 -32    4.09    0.84
   3  -6  32    3.88    0.98
  -6   3  33    0.19    0.84
  -3  -3  33   -0.72    0.65
   3  -6 -33   -0.58    0.80
  -3  -3 -33    0.23    0.72
   3  -6  33   -0.31    0.88
  -6   3  34    0.75    0.80
  -3   6  34    0.46    0.75
  -3  -3  34    1.28    0.60
   3  -6 -34   -0.09    0.78
  -3  -3 -34    0.33    0.72
   3  -6  34    0.76    0.79
  -3   6  35   -0.34    0.71
  -6   3  35   -0.03    0.76
  -3  -3  35    0.16    0.49
   3  -6 -35   -0.22    0.71
  -3  -3 -35    0.12    0.64
   3  -6  35   -0.18    0.77
  -3   6  36    1.24    0.68
  -6   3  36    0.54    0.68
  -3  -3 -36    0.27    0.59
   3  -6 -36    0.77    0.66
   3  -6  36    0.77    0.74
  -3   6  37    0.02    0.57
   3  -6 -37    0.03    0.56
  -3  -3 -37    0.14    0.53
  -3   6  38    1.17    0.48
   3   3  38    1.40    0.41
  -3  -3 -38    1.35    0.43
  -3   6  39   -0.30    0.38
   2  -6   0  751.45   20.72
  -2  -4   0  747.34   20.51
   4  -6   0  725.65   20.69
   2   4   0  789.68   20.23
   2  -6   0  708.72   20.52
   4  -6   0  667.90   20.48
   4  -6   0  653.26   20.54
   2  -6   0  742.14   20.55
   4   2   0  758.63   20.29
  -4  -2   0  752.74   20.52
  -2  -4   0  777.91   20.53
   2  -6   0  828.00   20.74
   4  -6   1  107.41    3.76
   2  -6   1   97.28    3.62
   2  -6  -1   94.86    3.63
   4  -6  -1  103.57    3.70
  -2  -4  -1   87.49    3.37
  -2  -4   1   88.09    3.32
   2   4   1   93.68    3.17
   2   4  -1   93.04    2.96
   4  -6   1   82.06    3.48
   2  -6  -1   87.21    3.42
   2  -6   1   82.33    3.41
   4  -6   1   79.49    3.44
   2  -6  -1   84.72    3.39
   4  -6  -1   84.06    3.50
   2  -6   1   82.60    3.35
   4  -6  -1   84.28    3.49
   4   2  -1   92.30    3.13
   4   2   1   92.47    3.21
  -4  -2  -1  102.09    3.47
  -2  -4   1   97.99    3.40
  -4  -2   1   98.50    3.42
  -2  -4  -1  102.40    3.44
   2  -6   1  102.53    3.60
   2  -6  -1  103.48    3.60
  -2  -4   2 1419.40   39.51
  -2  -4  -2 1453.19   39.50
   2  -6   2 1508.99   39.77
   4  -6   2 1562.18   39.81
   2  -6  -2 1528.46   39.78
   4  -6  -2 1577.24   39.79
   2   4  -2 1545.75   39.05
   2   4   2 1511.35   39.41
   4  -6   2 1383.54   39.54
   4  -6  -2 1383.26   39.55
   2  -6  -2 1367.47   39.54
   4  -6   2 1360.57   39.61
   4  -6  -2 1384.77   39.64
   2  -6   2 1331.61   39.52
   2  -6   2 1371.83   39.53
   2  -6  -2 1347.16   39.54
   4   2  -2 1521.68   39.26
   4   2   2 1466.70   39.42
   2  -6   2 1539.41   39.74
   2  -6  -2 1546.41   39.75
  -4  -2  -2 1531.59   39.60
  -4  -2   2 1552.73   39.62
  -2  -4  -2 1492.78   39.57
  -2  -4   2 1489.99   39.56
   2  -6   3  639.41   17.75
   2  -6  -3  666.53   17.76
  -2  -4   3  655.29   17.57
   4  -6  -3  647.65   17.76
   4  -6   3  667.99   17.81
  -2  -4  -3  629.52   17.51
   4   2   3  617.05   17.48
   2   4   3  623.54   17.46
   4  -6  -3  580.30   17.57
   2  -6  -3  631.38   17.59
   2  -6  -3  597.55   17.55
   4  -6   3  571.28   17.56
   2  -6   3  650.23   17.60
   4  -6   3  610.46   17.62
   4  -6  -3  584.64   17.60
   2  -6   3  583.70   17.55
   6  -2   3  633.69   17.70
   2   4  -3  634.42   16.94
   2  -6  -3  668.36   17.76
  -4  -2   3  646.23   17.58
   2  -6   3  674.94   17.78
  -2  -4  -3  641.34   17.57
  -4  -2  -3  635.04   17.56
  -2  -4   3  659.42   17.60
  -2  -4  -4 1040.65   28.70
   2  -6  -4 1071.15   28.91
   4  -6  -4 1102.64   28.95
   2   4   4 1024.63   28.71
   4   2   4 1070.71   28.78
   4  -6  -4 1013.22   28.73
   4  -6   4 1044.21   28.83
   2  -6  -4 1043.75   28.74
   2  -6   4 1001.36   28.73
   6  -2   4 1140.55   28.99
  -4  -2   4 1057.27   28.74
  -2  -4   4 1056.54   28.74
   2  -6   4 1086.86   28.88
   4  -6  -5   68.56    2.91
   2  -6  -5   64.16    2.90
  -2  -4  -5   72.37    2.79
   4   2   5   67.90    2.83
   2   4   5   67.50    2.79
   2  -6   5   67.20    2.78
   4  -6   5   66.92    2.87
   2  -6  -5   68.78    2.81
   6  -2   5   71.31    2.97
  -2  -4   5   68.90    2.77
  -4  -2   5   66.79    2.72
   2  -6   5   68.28    2.91
   4  -6   6 1343.48   37.74
   2  -6   6 1397.03   37.81
   4  -6  -6 1344.70   37.71
  -2  -4   6 1413.51   37.63
   2  -6  -6 1352.57   37.73
  -2  -4  -6 1460.42   37.60
   4   2   6 1400.78   37.82
   2   4   6 1401.92   37.84
   2  -6  -6 1440.51   37.66
   4  -6  -6 1436.43   37.70
   4  -6   6 1410.96   37.69
   2  -6  -6 1369.65   37.58
   2  -6   6 1406.54   37.64
   2  -6   6 1461.11   37.65
   6  -2   6 1409.77   37.88
  -4  -2  -6 1371.93   37.60
   2  -6   6 1353.35   37.72
   2  -6  -6 1424.57   37.78
  -4  -2   6 1347.77   37.60
  -2  -4   6 1331.71   37.60
  -2  -4  -6 1385.74   37.62
   2  -6  -7   14.05    1.45
  -2  -4   7   13.98    1.26
  -2  -4  -7   13.83    1.29
   6  -4  -7    8.83    1.26
   2  -6   7   13.98    1.54
   4   2   7   11.94    1.57
   2   4   7   12.82    1.56
   2  -6  -7   12.70    1.34
   4  -6   7   10.38    1.34
   2  -6   7   15.89    1.44
   2  -6  -7   14.92    1.38
   4  -6  -7   10.59    1.24
   2  -6   7   14.81    1.42
   6  -2   7   12.75    1.50
  -2  -4  -7   13.78    1.29
   2  -6  -7   14.42    1.49
   2  -6   7   13.18    1.40
  -4  -2   7   11.76    1.21
   4  -6   7   11.92    1.44
  -4  -2  -7   12.59    1.25
   4  -6  -7   10.15    1.30
  -2  -4   7   14.03    1.31
   6  -4   8 2290.72   58.64
   4  -6   8 2258.92   58.77
  -2  -4  -8 2096.25   58.52
   2  -6  -8 2128.30   58.71
   4  -6  -8 2123.88   58.66
   6  -4  -8 2142.00   58.54
   2  -6   8 2279.99   58.82
  -2  -4   8 2235.81   58.61
   4   2   8 2157.96   59.00
   2   4   8 2048.84   58.93
   6  -2   8 2125.79   58.97
  -4  -2   8 2054.03   58.56
  -2  -4   8 2072.49   58.58
   2  -6   8 2088.74   58.72
  -4  -2  -8 2231.27   58.62
   2  -6  -8 2352.80   58.86
  -2  -4  -8 2274.35   58.65
   2  -6  -8 2283.58   58.65
   2  -6  -8 2230.96   58.62
   2  -6   8 2179.14   58.61
   2  -6   8 2335.24   58.67
   4  -6   8 2176.75   58.63
   4  -6  -8 2267.03   58.66
  -2  -4   9    4.67    1.05
  -4  -2   9    4.18    1.06
   2  -6  -9    4.04    1.08
   2  -6   9    4.68    1.07
  -2  -4  -9    4.09    0.98
   2  -6   9    3.92    1.07
   4  -6  -9    3.82    1.04
   4  -6   9    4.04    1.08
   2  -6  -9    4.73    1.07
   6  -2   9    5.41    1.40
   2   4   9    2.79    1.33
   4   2   9    5.26    1.37
   2  -6  -9    3.86    1.15
   6  -4   9    2.80    1.11
   4  -6  -9    6.13    1.16
   6  -4  -9    4.89    1.07
   2  -6   9    4.81    1.13
   2  -6   9    4.49    1.21
  -2  -4   9    2.59    0.95
  -2  -4  -9    2.93    0.95
  -4  -2  -9    5.43    0.99
  -4  -2   9    4.28    0.98
   4  -6   9    5.10    1.19
   2  -6  -9    3.79    1.15
   6  -4 -10 1075.90   30.48
   2  -6  10 1151.37   30.80
   2  -6 -10 1067.53   30.69
  -4  -2  10 1130.57   30.60
   4  -6  10 1116.87   30.70
  -4  -2 -10 1164.67   30.60
   4  -6 -10 1080.94   30.62
   6  -4  10 1228.32   30.67
  -2  -4  10 1152.50   30.58
  -2  -4 -10 1114.47   30.52
   4   2  10 1098.70   31.19
   2   4  10 1194.48   31.29
   2  -6  10 1121.68   30.59
   2  -6  10 1116.45   30.58
   2  -6 -10 1164.65   30.60
   2  -6 -10 1144.41   30.60
   4  -6  10 1122.16   30.59
   4  -6 -10 1169.75   30.60
   6  -4  10 1153.80   31.13
   6  -2  10 1150.89   31.19
  -2  -4  10 1092.25   30.61
   2  -6 -10 1149.75   30.78
   2  -6  10 1061.39   30.69
  -4  -2  10 1057.27   30.55
  -2  -4 -10 1164.66   30.65
  -4  -2 -10 1124.10   30.59
   6  -4 -11  125.74    4.31
  -4  -2  11  136.65    4.41
   2  -6  11  132.45    4.56
   6  -4  11  132.31    4.40
   4  -6  11  128.44    4.49
  -4  -2 -11  137.57    4.40
  -2  -4  11  132.10    4.35
  -2  -4 -11  145.37    4.41
   4  -6 -11  118.27    4.38
   4   2  11  124.25    4.94
   2   4  11  128.25    5.01
   2  -6 -11  144.27    4.46
   2  -6  11  147.38    4.46
   4  -6  11  135.29    4.40
   2  -6  11  140.71    4.43
   4  -6 -11  133.02    4.36
   2  -6 -11  136.65    4.39
   6  -2  11  132.78    5.01
   6  -4  11  129.92    4.91
  -2  -4  11  127.09    4.41
   2  -6 -11  123.54    4.46
  -2  -4 -11  137.21    4.44
  -4  -2  11  118.14    4.33
  -4  -2 -11  129.69    4.38
  -4  -2 -12 1460.72   37.74
   6  -4  12 1433.69   37.73
  -2  -4 -12 1418.28   37.67
   4  -6 -12 1294.70   37.70
  -4  -2  12 1469.82   37.73
   6  -4 -12 1327.11   37.61
   4  -6  12 1397.62   37.82
  -2  -4  12 1440.89   37.68
   2   4  12 1385.29   38.55
   4   2  12 1405.68   38.58
   6  -4  12 1524.11   38.52
  -4  -2 -12 1412.71   37.75
  -2  -4 -12 1382.66   37.75
  -2  -4  12 1333.85   37.73
   2  -6  12 1320.91   37.85
  -4  -2  12 1342.56   37.72
   2  -6 -12 1332.08   37.83
   2  -6  12 1345.13   37.68
   2  -6 -12 1434.28   37.73
   2  -6  12 1474.83   37.72
   2  -6 -12 1461.95   37.74
   4  -6 -12 1463.92   37.71
   4  -6  12 1381.17   37.69
   2  -6  13    3.59    0.99
  -4  -2  13    3.06    0.91
  -2  -4  13    2.75    0.84
   2  -6 -13    2.40    0.90
   4  -6 -13    2.93    0.90
   4   2  13    1.12    1.46
   6  -4  13    1.93    1.31
   2   4  13    0.88    1.21
  -4  -2 -13    2.46    0.79
  -2  -4 -13    2.22    0.79
   4  -6  13    1.46    0.94
   6  -4  13    2.15    0.91
   2  -6  13    0.85    0.93
  -2  -4  14 1013.78   25.65
  -4  -2  14 1076.24   25.72
   6  -4  14  891.42   25.60
   4  -6  14  867.73   25.68
   2   4  14  965.45   26.77
   4   2  14  939.96   26.72
   4  -6 -14  979.51   25.62
   2  -6 -14  966.12   25.69
   6  -4  14  954.69   26.51
  -4  -2 -14  911.83   25.65
  -2  -4 -14  889.75   25.63
   2  -6  14  876.47   25.76
   4  -6  15   27.25    1.58
  -4  -2  15   28.59    1.47
   6  -2  15   21.69    1.49
   6  -4  15   25.23    1.49
   2   4  15   27.19    2.38
   4   2  15   22.55    2.26
   6  -4 -15   25.58    1.50
   2  -6 -15   31.46    1.55
   4  -6 -15   28.06    1.47
  -2  -4  15   30.89    1.49
   6  -2  15   25.52    2.33
   6  -4  15   32.41    2.29
  -4  -2 -15   26.79    1.46
  -6   2 -15   28.46    1.49
  -2  -4 -15   26.89    1.48
   6  -4  16  953.73   26.34
   6  -2  16  938.40   26.31
   4  -6  16  946.97   26.43
   4   2  16 1038.41   27.88
   2   4  16 1035.17   27.88
   6  -4  16 1012.39   27.47
   6  -2  16 1013.94   27.67
  -4  -2 -16  980.01   26.37
  -6   2 -16  998.13   26.36
  -2  -4 -16  942.62   26.37
   2  -6  17    8.04    0.87
  -4  -2  17    9.75    1.03
   4  -6  17    9.54    0.89
  -2  -4  17    8.62    0.98
   6  -4  17   10.43    1.69
   6  -2  17   11.35    1.91
  -2   6  17    8.13    1.60
   2   4  17    6.91    1.74
   4   2  17   11.40    1.95
   4  -6 -17    9.69    0.82
  -2  -4 -17    9.71    0.77
   2  -6 -17    9.07    0.75
   6  -4 -17    8.48    0.92
   6  -2 -17    7.87    0.95
  -4  -2  17    7.96    0.91
  -6   2  17    8.79    0.93
  -4  -2  18  241.89    6.79
   6  -4  18  237.37    6.62
  -2  -4  18  244.66    6.76
   4  -6  18  228.38    6.64
   2  -6  18  239.99    6.70
   6  -2  18  243.23    8.30
   6  -4  18  233.47    8.03
   2  -6 -18  245.82    6.58
   6  -2 -18  198.90    6.68
  -2  -4 -18  237.11    6.57
   6  -4 -18  229.14    6.71
   4   2  18  241.49    8.47
  -2   6  18  248.35    8.21
  -6   2  18  218.89    6.68
  -4  -2  18  228.31    6.69
   2   4  18  249.30    8.54
   6  -4  19   13.45    1.01
   4  -6  19   15.02    1.13
  -2  -4  19   14.32    1.16
   2  -6  19   17.20    1.15
  -4  -2  19   16.95    1.30
   6  -2  19   15.21    2.11
   6  -4  19   13.68    1.86
  -2  -4 -19   15.27    0.98
   6  -2 -19   12.66    1.12
   6  -4 -19   13.13    1.13
  -4  -2 -19   14.94    1.01
  -6   2  19   15.82    1.09
   2   4  19   18.72    2.22
  -2  -4  19   14.93    1.03
  -4  -2  19   14.09    1.10
  -4  -2  20 1042.48   27.44
  -2  -4  20 1034.08   27.38
   2  -6  20 1007.57   27.31
   6  -4  20 1059.99   27.30
   4  -6  20 1016.86   27.30
   6  -2  20 1066.62   29.28
   6  -4  20  968.02   28.81
   6  -2 -20  997.67   27.37
  -6   2 -20  984.72   27.18
  -2  -4 -20 1012.63   27.19
  -4  -2 -20 1022.15   27.23
   6  -4 -20  995.85   27.35
   2   4  20 1031.80   29.37
  -6   2  20 1014.54   27.36
  -4  -2  20 1032.76   27.35
  -2  -4  20 1003.83   27.26
  -4  -2  21   62.08    2.37
   6  -4  21   57.59    2.17
   2  -6  21   59.26    2.23
  -2  -4  21   59.86    2.34
   4  -6  21   52.27    2.18
   6  -4  21   49.86    3.18
   6  -2  21   56.99    3.54
   6  -4 -21   58.54    2.24
   4  -6 -21   54.67    2.13
  -6   2 -21   58.27    2.03
  -2  -4 -21   61.28    2.08
  -4  -2 -21   57.53    2.09
   6  -2 -21   57.24    2.27
  -4  -2  21   55.47    2.25
  -6   2  21   53.14    2.24
  -4   6  21   58.65    3.38
  -2  -4  21   60.44    2.15
  -4  -2  22  128.70    4.28
   6  -4  22  138.95    4.14
   4  -6  22  127.07    4.14
  -2  -4  22  137.02    4.24
   2  -6  22  129.14    4.17
   6  -2  22  128.96    5.70
   6  -4  22  121.19    5.37
  -6   2 -22  137.25    3.99
  -4  -2 -22  123.48    4.02
   6  -4 -22  138.71    4.23
   4  -6 -22  132.16    4.09
  -2  -4 -22  127.89    4.02
   2  -6 -22  137.43    4.05
   6  -2 -22  130.22    4.22
  -2   6  22  133.98    5.72
   4   2  22  127.24    5.82
  -4  -2  22  132.64    4.21
  -2  -4  22  133.29    4.09
  -4   6  22  134.01    5.57
  -6   2  22  140.07    4.24
   4  -6  23    5.09    0.96
   2  -6  23    6.27    1.07
   6  -4  23    5.58    1.01
  -4  -2  23    6.03    1.20
  -2  -4  23    6.80    1.17
  -6   4  23    8.62    1.55
   6  -4  23    7.65    1.73
   6  -2  23    5.07    1.76
   2   4  23    7.63    1.96
  -2   6  23   10.16    1.88
   4   2  23    4.64    1.84
  -4   6  23    6.93    1.63
   6  -2 -23    6.36    1.10
  -4  -2 -23    5.94    0.88
  -6   2 -23    5.87    0.77
   2  -6 -23    5.39    0.84
  -2  -4 -23    6.44    0.88
   6  -4 -23    6.74    1.06
   4  -6 -23    5.27    0.89
  -6   4  23    7.69    1.02
  -2  -4  23    6.10    0.93
  -6   2  23    6.27    0.98
  -4  -2  23    7.02    1.12
   2  -6  24  366.52   10.75
   4  -6  24  389.30   10.76
   6  -4  24  384.73   10.71
  -2  -4  24  382.73   10.81
   6  -2  24  360.32   12.44
   4  -6 -24  381.55   10.67
   6  -4 -24  378.61   10.79
  -2  -4 -24  383.37   10.58
   6  -2 -24  380.80   10.79
  -4  -2 -24  392.10   10.63
  -4  -2  24  384.77   10.87
   2  -6 -24  375.15   10.62
  -6   2 -24  360.35   10.53
  -6   2  24  388.46   10.80
  -2   6  24  362.38   12.51
  -6   4  24  387.81   10.73
   4   2  24  375.10   12.84
  -2  -4  24  389.91   10.67
   2   4  24  374.62   12.68
  -4  -2  24  409.59   10.79
  -4   6  24  389.85   12.54
  -2  -4  25   65.99    2.64
   6  -4  25   65.33    2.52
   2  -6  25   72.33    2.66
   4  -6  25   68.34    2.62
   6  -2  25   62.13    3.84
   4   2  25   59.05    3.99
  -2  -4 -25   71.36    2.45
   6  -4 -25   68.17    2.64
   6  -2 -25   70.43    2.70
  -4  -2  25   67.10    2.75
  -4  -2 -25   71.38    2.46
  -6   2 -25   69.26    2.36
   2  -6 -25   72.02    2.47
   4  -6 -25   66.30    2.46
   2   4  25   68.80    4.19
  -4  -2  25   67.21    2.60
  -6   2  25   76.72    2.68
  -6   4  25   64.94    2.54
  -4   6  25   60.89    3.71
  -2   6  25   72.12    4.09
  -2  -4  25   70.22    2.50
   4  -6  26  257.36    7.50
   2  -6  26  256.16    7.51
   6  -4  26  257.35    7.44
  -2  -4  26  255.24    7.56
   4   2  26  235.84    9.25
   6  -2  26  216.53    8.90
   4  -6 -26  266.40    7.44
  -2  -4 -26  253.04    7.33
  -6   2 -26  253.99    7.26
  -4  -2 -26  267.07    7.37
   6  -4 -26  262.06    7.55
   2  -6 -26  244.93    7.35
  -4  -2  26  270.46    7.61
   6  -2 -26  261.94    7.57
  -6   2  26  256.84    7.50
  -2   6  26  238.65    9.25
   2   4  26  233.83    9.36
  -4   6  26  241.68    9.11
  -2  -4  26  257.26    7.38
  -6   4  26  264.29    7.47
  -4  -2  26  264.53    7.51
  -6   4  27  120.17    4.01
  -4  -2  27  136.85    4.04
  -2  -4  27  122.14    3.87
  -6   2  27  122.92    4.04
  -4  -2  27  118.17    4.08
   4  -6 -27  123.53    3.94
   6  -4 -27  124.95    4.03
  -4  -2 -27  127.16    3.88
   6  -2 -27  124.36    4.02
  -2  -4 -27  121.27    3.85
   2  -6 -27  122.44    3.89
   4  -6  27  128.60    4.05
   2  -6  27  115.90    4.01
   6  -4  27  123.35    3.95
  -2  -4  27  123.85    4.11
  -6   4  28  212.66    6.47
  -2  -4  28  230.30    6.40
  -4  -2  28  229.00    6.50
  -6   2  28  221.21    6.53
   6  -4 -28  218.79    6.55
  -2  -4 -28  209.35    6.34
   2  -6 -28  214.47    6.38
   6  -2 -28  224.02    6.58
   4  -6 -28  219.11    6.44
  -4  -2 -28  220.46    6.38
  -4  -2  28  213.27    6.60
  -2  -4  28  218.17    6.57
   4  -6  28  219.61    6.52
   2  -6  28  229.10    6.57
  -4  -2  29    7.45    1.06
  -6   2  29    7.96    1.16
  -6   4  29    7.17    1.13
  -2  -4  29    6.08    0.94
   4  -6 -29    7.54    1.05
   2  -6 -29    7.78    1.03
   6  -4 -29    8.52    1.21
  -2  -4 -29    8.83    1.02
  -4  -2 -29    8.90    0.97
   4  -6  29    8.24    1.14
   2  -6  29    6.49    1.12
  -2  -4  29    8.00    1.29
  -6   4  30  289.44    7.97
  -2  -4  30  280.47    7.80
  -4  -2  30  281.84    7.93
  -6   2  30  289.29    8.02
   4  -6 -30  272.50    7.92
  -2  -4  30  269.46    8.06
   6  -4 -30  275.81    7.99
  -2  -4 -30  265.72    7.84
   2  -6 -30  271.58    7.88
  -4  -2 -30  282.38    7.85
   4  -6  30  282.02    8.00
   2  -6  30  261.78    7.98
  -6   4  31    2.41    1.01
  -6   2  31    1.90    1.05
  -2  -4  31    1.95    0.77
  -4  -2  31    2.54    0.92
  -2  -4 -31    3.09    0.89
   4  -6 -31    1.33    0.95
   6  -4 -31    2.91    1.02
   2  -6 -31    3.33    0.98
  -4  -2 -31    2.83    0.83
   4  -6  31    2.58    1.07
  -2  -4  31    2.23    1.14
   2  -6  31    2.53    1.09
  -6   4  32  337.27    8.66
  -2  -4  32  288.37    8.40
  -4  -2  32  297.31    8.54
  -6   2  32  298.90    8.62
  -2  -4  32  287.77    8.67
   2  -6 -32  312.97    8.57
  -2  -4 -32  322.00    8.56
  -4  -2 -32  307.45    8.51
   4  -6 -32  309.32    8.61
   4  -6  32  286.64    8.63
   2  -6  32  309.27    8.69
  -2  -4  33   40.27    1.55
  -4   6  33   44.65    1.78
  -4  -2  33   42.05    1.69
  -6   4  33   46.84    1.83
  -4  -2 -33   43.27    1.67
  -2  -4 -33   45.66    1.72
   2  -6 -33   43.45    1.79
   4  -6 -33   44.24    1.82
   2  -6  33   43.44    1.87
   4  -6  33   42.75    1.85
  -4   6  34  156.48    4.51
  -4  -2  34  143.05    4.39
  -6   4  34  155.17    4.53
  -2  -4 -34  156.47    4.47
   2  -6 -34  159.03    4.52
  -4  -2 -34  151.24    4.42
   4  -6 -34  149.07    4.52
   2  -6  34  148.68    4.56
   4  -6  34  144.06    4.52
  -6   4  35    0.25    0.72
  -2   6  35    2.89    0.75
  -4   6  35    1.69    0.76
  -4  -2  35    1.61    0.61
  -2  -4 -35    1.92    0.72
   4  -6 -35    2.08    0.79
   2  -6 -35    1.33    0.72
  -4  -2 -35    2.24    0.67
   2  -6  35    1.78    0.80
   4  -6  35    1.86    0.77
   2  -6 -36  115.48    3.42
  -4  -2 -36  117.33    3.36
   4  -6  36  111.42    3.42
   2  -6  36  123.46    3.49
   4  -6 -36  111.58    3.43
  -2  -4 -36  113.29    3.38
  -6   4  36  113.60    3.43
  -4  -2  36  102.49    3.26
  -2   6  36  118.83    3.44
  -4   6  36  123.09    3.45
  -4   6  37    0.97    0.60
  -2   6  37    1.30    0.59
   4   2  37    1.58    0.47
  -6   2  37    0.33    0.59
  -6   4  37    1.42    0.60
   2  -6 -37    1.49    0.58
  -2  -4 -37    0.60    0.54
  -4  -2 -37    0.95    0.51
   4  -6  37    0.44    0.58
  -6   4  38   99.63    2.24
  -6   2  38  102.59    2.22
  -4   6  38  100.93    2.26
   2   4  38   98.04    2.21
  -2   6  38  100.12    2.27
   2  -6 -38   91.81    2.24
  -2  -4 -38   97.20    2.22
  -4   6  39    0.32    0.36
  -2   6  39   -0.16    0.36
  -1  -5   0   23.29    1.55
   6  -5   0   19.21    1.65
   1  -6   0   22.94    1.50
   5  -6   0   23.02    1.75
   1  -6   0   25.56    1.95
   1   5   0   24.44    1.22
   1  -6   0   23.56    1.61
  -1  -5   0   22.45    1.65
   5  -6   0   18.53    1.70
   5   1   0   18.77    1.34
  -5  -1   0   20.65    1.50
  -1  -5   0   25.13    1.62
   1  -6   0   26.25    1.70
   1  -6  -1   19.14    1.65
   5  -6   1   15.19    1.52
   6  -5   1   15.92    1.45
   1  -6   1   14.34    1.63
  -1  -5   1   15.92    1.33
   6  -5  -1   15.97    1.54
  -1  -5  -1   16.06    1.36
   1  -6  -1   12.83    1.34
   5  -6  -1   14.65    1.59
   1  -6   1   12.79    1.38
   1   5   1   14.92    1.10
   1   5  -1   16.31    0.94
   1  -6   1   15.05    1.43
   1  -6  -1   18.17    1.49
   5  -6   1   14.05    1.58
  -1  -5  -1   16.80    1.49
  -1  -5   1   14.93    1.47
   5  -6  -1   13.90    1.47
   5   1  -1   16.48    1.27
   5   1   1   15.83    1.26
  -1  -5   1   16.82    1.42
  -5  -1   1   15.98    1.37
  -1  -5  -1   16.24    1.45
   1  -6  -1   16.47    1.42
  -5  -1  -1   14.76    1.30
   1  -6   1   16.11    1.39
  -1  -5   2  162.72    5.16
   1  -6  -2  154.75    5.38
  -1  -5  -2  153.61    5.08
   1  -6   2  168.82    5.47
   1  -6  -2  152.12    5.08
   1  -6   2  147.74    5.12
   6  -5   2  180.57    5.36
   6  -5  -2  168.33    5.27
   5  -6   2  170.18    5.39
   5  -6  -2  170.92    5.37
   1   5   2  149.23    4.94
   1   5  -2  153.34    4.60
   5  -6  -2  147.74    5.29
   1  -6  -2  153.99    5.17
   1  -6   2  145.90    5.14
  -1  -5   2  154.86    5.22
  -1  -5  -2  163.45    5.25
   5  -6   2  135.49    5.23
   6  -1   2  168.14    5.28
   5   1   2  158.77    5.08
  -5  -1  -2  165.22    5.21
  -1  -5  -2  165.61    5.22
  -1  -5   2  150.54    5.14
  -5  -1   2  147.80    5.11
   1  -6   2  157.89    5.24
   1  -6  -2  169.79    5.29
   6  -5   3   65.17    2.74
   6  -5  -3   65.82    2.71
   5  -6   3   72.79    2.91
   5  -6  -3   64.70    2.79
   1  -6   3   61.70    2.65
  -1  -5   3   60.47    2.56
   1  -6   3   66.44    2.95
   1  -6  -3   60.85    2.66
   1  -6  -3   64.91    2.88
  -1  -5  -3   58.54    2.60
   1   5   3   57.86    2.51
  -1  -5  -3   63.37    2.70
   1  -6  -3   62.94    2.67
   1  -6   3   57.70    2.67
  -1  -5   3   64.21    2.73
   5  -6   3   63.26    2.84
   5  -6  -3   62.57    2.80
   5   1   3   64.86    2.69
   6  -1   3   61.87    2.70
  -5  -1   3   59.10    2.58
  -5  -1  -3   67.17    2.68
  -1  -5   3   61.29    2.63
   1  -6   3   63.07    2.68
   1  -6  -3   61.23    2.65
  -1  -5  -3   63.14    2.65
   1  -6  -4  126.45    4.25
   5  -6  -4  121.90    4.35
   6  -5  -4  122.43    4.27
  -1  -5  -4  121.62    4.19
   1  -6  -4  119.51    4.45
   5  -6   4  120.57    4.39
   6  -5   4  132.66    4.36
   1   5   4  121.44    4.24
   5  -6   4  122.84    4.39
  -1  -5   4  127.82    4.34
   1  -6   4  117.65    4.26
   6  -1   4  120.91    4.33
   5   1   4  124.30    4.32
  -1  -5   4  115.57    4.25
  -5  -1   4  123.90    4.26
   1  -6   4  123.97    4.35
   6  -5  -5   48.69    2.35
  -1  -5  -5   56.19    2.36
   1  -6  -5   51.04    2.52
   5  -6  -5   47.81    2.39
   1   5   5   50.85    2.35
   1  -6   5   52.80    2.38
   1  -6  -5   54.75    2.33
  -1  -5   5   56.82    2.41
   5  -6   5   46.96    2.47
   5   1   5   45.18    2.32
   6  -1   5   41.96    2.36
   1  -6   5   51.13    2.40
  -1  -5   5   47.64    2.31
  -5  -1   5   46.01    2.27
   1  -6   6   64.45    2.88
   6  -5  -6   55.66    2.52
  -1  -5   6   61.92    2.58
   5  -6   6   54.42    2.67
   5  -6  -6   60.24    2.68
  -1  -5  -6   54.59    2.48
   1   5   6   55.40    2.66
   1  -6  -6   63.71    2.66
   1  -6   6   56.54    2.57
   1  -6   6   61.42    2.60
   1  -6  -6   57.32    2.52
   5  -6   6   57.45    2.69
   5  -6  -6   64.90    2.73
  -1  -5  -6   61.58    2.66
  -1  -5   6   57.71    2.58
   6  -1   6   59.87    2.78
   5   1   6   52.94    2.63
  -1  -5   6   58.54    2.53
  -5  -1  -6   65.60    2.62
  -5  -1   6   62.86    2.58
  -1  -5  -6   65.39    2.64
   1  -6  -6   63.90    2.68
   1  -6   6   57.82    2.56
   1  -6  -6   63.89    2.78
  -1  -5   7  179.25    5.48
   6  -5  -7  172.25    5.49
   6  -5   7  173.47    5.53
   5  -6   7  176.92    5.63
  -1  -5  -7  170.83    5.40
   5  -6  -7  158.31    5.48
   1   5   7  151.45    5.76
   1  -6   7  183.68    5.55
   5  -6  -7  169.75    5.57
   1  -6  -7  177.84    5.50
   1  -6  -7  178.52    5.55
  -1  -5   7  172.50    5.53
   1  -6   7  172.22    5.50
   5  -6   7  153.18    5.51
  -1  -5  -7  180.36    5.58
   5   1   7  166.48    5.69
   6  -1   7  165.03    5.74
   1  -6   7  152.86    5.47
   1  -6   7  187.77    5.81
  -5  -1  -7  175.43    5.49
  -1  -5   7  156.25    5.44
  -5  -1   7  157.41    5.43
  -1  -5  -7  184.27    5.56
   1  -6  -7  182.92    5.62
   1  -6  -7  158.51    5.58
  -1  -5  -8   15.09    1.34
   5  -6  -8   16.95    1.52
   6  -5   8   18.03    1.54
  -1  -5   8   18.31    1.46
   5  -6   8   17.47    1.59
   6  -5  -8   17.95    1.42
   5   1   8   18.55    1.83
   1   5   8   15.94    1.70
   1  -6   8   18.99    1.46
   1  -6   8   17.76    1.49
   1  -6  -8   19.06    1.50
   1  -6  -8   17.84    1.47
   5  -6  -8   19.49    1.53
   5  -6   8   16.67    1.49
   6  -1   8   19.67    1.85
   1  -6  -8   17.12    1.60
   1  -6   8   19.37    1.67
  -1  -5   8   16.47    1.42
  -1  -5  -8   18.17    1.38
   1  -6  -8   20.79    1.48
  -5  -1   8   17.04    1.32
  -5  -1  -8   18.91    1.40
   1  -6   8   20.31    1.54
  -1  -5   9  295.87    8.68
   5  -6  -9  304.36    8.83
   6  -5  -9  286.97    8.66
  -1  -5  -9  285.14    8.65
   6  -5   9  311.69    8.82
   5  -6   9  311.15    8.92
   1   5   9  281.36    9.17
   5   1   9  282.02    9.17
   1  -6  -9  307.68    8.78
   1  -6   9  304.48    8.75
   1  -6   9  290.84    8.74
   1  -6  -9  292.93    8.70
   5  -6   9  293.47    8.78
   5  -6  -9  312.35    8.82
   6  -1   9  294.63    9.16
   1  -6  -9  306.46    8.86
   1  -6  -9  268.30    8.82
  -5  -1   9  272.12    8.66
  -1  -5   9  282.15    8.74
  -5  -1  -9  294.00    8.73
   1  -6   9  296.49    8.97
   1  -6   9  279.17    8.78
  -1  -5  -9  298.47    8.77
   6  -5  10   22.60    1.62
   6  -5 -10   23.36    1.50
   5  -6 -10   21.40    1.53
   5  -6  10   21.88    1.66
  -1  -5  10   25.88    1.54
  -1  -5 -10   26.54    1.54
   1   5  10   23.78    1.85
   5   1  10   22.34    1.93
   5  -6 -10   22.35    1.55
   1  -6  10   26.27    1.62
   1  -6  10   22.66    1.58
   1  -6 -10   24.31    1.59
   5  -6  10   19.87    1.56
   1  -6 -10   26.18    1.61
   6  -1  10   22.94    1.96
   1  -6  10   23.52    1.75
  -5  -1 -10   23.10    1.54
  -1  -5  10   22.55    1.56
   1  -6 -10   20.68    1.69
  -1  -5 -10   23.96    1.56
  -5  -1  10   20.12    1.50
   1  -6 -10   22.82    1.64
   1  -6  10   23.29    1.62
  -1  -5 -11  374.30   10.44
   5  -6 -11  338.50   10.44
   6  -5 -11  357.15   10.43
  -1  -5  11  377.38   10.45
   6  -5  11  373.02   10.51
   5  -6  11  375.90   10.65
   1   5  11  384.91   11.22
   5   1  11  357.21   11.16
   6  -1  11  360.58   11.15
   1  -6 -11  345.11   10.58
   1  -6  11  330.24   10.51
  -1  -5  11  330.59   10.43
   1  -6  11  343.36   10.65
  -1  -5 -11  356.81   10.49
  -5  -1 -11  369.28   10.51
  -5  -1  11  357.04   10.47
   1  -6 -11  334.72   10.61
   5  -6 -11  367.08   10.44
   1  -6 -11  374.29   10.45
   1  -6  11  369.08   10.44
   5  -6  11  369.03   10.49
   1  -6  11  374.41   10.52
   1  -6 -11  374.81   10.52
  -1  -5  12    2.29    0.88
  -1  -5 -12    2.17    0.87
   1  -6 -12    3.81    0.94
   1  -6  12    2.07    0.93
   1   5  12    2.88    1.33
   5   1  12    4.10    1.43
   6  -1  12    2.14    1.30
   5  -6 -12    1.12    0.90
   6  -5  12    1.16    0.92
  -5  -1 -12    2.07    0.80
   5  -6  12    2.40    1.02
   1  -6 -12    2.63    0.99
  -1  -5  12    3.15    0.89
  -1  -5 -12    1.23    0.83
   6  -5 -12    1.53    0.91
   1  -6  12    3.02    1.00
  -5  -1  12    3.22    0.89
   1  -6  12    0.51    0.89
   5  -6 -12    1.04    0.88
   1  -6 -12    2.38    0.97
   6  -5 -12    3.06    0.96
   5  -6  12    2.37    0.94
   6  -5  12    2.18    0.97
   1  -6  13    8.47    1.02
   6  -5  13    8.66    1.12
  -5  -1  13    6.82    1.00
   1  -6 -13    7.61    1.03
  -1  -5  13    8.63    1.02
   5  -6 -13    7.21    0.99
   6  -5 -13    6.24    1.04
   1   5  13    6.55    1.52
   5   1  13    6.61    1.65
   6  -1  13    7.39    1.62
   1  -6 -13    7.78    1.10
  -6   1 -13    8.59    1.00
   5  -6  13    7.08    1.09
  -1  -5 -13    6.90    0.98
  -5  -1 -13    7.34    0.94
   5  -6  14   38.41    1.95
  -5  -1  14   39.19    1.84
   6  -5  14   37.52    1.89
   1   5  14   40.34    2.67
  -1   6  14   33.85    2.47
   5   1  14   34.68    2.54
   6  -1  14   37.34    2.61
  -1  -5 -14   37.76    1.89
  -5  -1 -14   35.36    1.80
  -6   1 -14   34.53    1.80
   1  -6 -14   36.77    1.87
  -1  -5  14   43.51    1.90
   1  -6  14   42.38    1.89
   5  -6 -14   38.67    1.82
   6  -5 -14   43.74    1.91
  -1  -5  15    5.58    0.87
  -5  -1  15    6.66    0.90
   5  -6 -15    6.03    0.88
   6  -5 -15    6.24    0.91
   1  -6  15    7.11    0.95
   5   1  15    6.33    1.66
   1   5  15    5.36    1.44
  -1   6  15    7.20    1.48
  -5  -1 -15    5.92    0.83
   6  -5  15    5.50    0.92
  -6   1 -15    5.70    0.84
   5  -6  15    5.50    0.93
  -1  -5 -15    6.47    0.93
   5  -6 -16    3.51    0.70
  -1  -5 -16    5.47    0.68
   6  -5 -16    3.90    0.73
  -6   1  16    2.70    0.76
  -5  -1  16    3.43    0.79
   5  -6  16    4.74    0.70
  -5  -1  16    6.63    0.95
   5   1  16    3.65    1.53
   1   5  16    3.93    1.50
  -1   6  16    4.66    1.44
   6  -5  16    2.99    0.83
  -5  -1 -16    4.41    0.75
   5  -6  16    5.55    0.88
  -1  -5 -16    4.15    0.79
  -6   1 -16    3.98    0.73
   6  -5  17   33.11    1.46
   5  -6  17   33.83    1.47
  -5  -1  17   37.84    1.64
   6  -1 -17   29.94    1.50
   1  -6 -17   36.96    1.36
   6  -5 -17   33.08    1.50
  -6   1  17   32.23    1.51
   5   1  17   37.92    2.77
   1   5  17   41.97    2.75
  -5  -1  17   37.03    1.59
  -1   6  17   38.05    2.58
   1  -6  18  133.74    3.96
   6  -5  18  123.72    3.86
   5  -6  18  125.61    3.89
  -1  -5  18  126.98    3.96
   6  -1  18  136.24    5.52
  -5  -1  18  132.94    4.07
   1  -6 -18  132.86    3.79
   6  -5 -18  127.74    3.93
  -6   1  18  123.92    3.93
   1   5  18  134.46    5.48
  -5  -1  18  126.21    3.96
  -1   6  18  135.58    5.42
   1  -6  19   45.19    1.89
   6  -5  19   49.17    1.87
   5  -6  19   53.31    1.91
  -1  -5  19   45.05    1.92
   6  -1  19   45.41    3.17
   6  -1 -19   38.68    1.86
   6  -5 -19   49.80    1.90
  -5  -1  19   50.74    2.10
  -6   1  19   44.37    1.92
   1   5  19   45.09    3.12
  -5  -1  19   46.97    1.94
  -1   6  19   45.86    3.02
   1  -6  20   32.17    1.56
   6  -5  20   31.30    1.51
  -1  -5  20   30.92    1.56
   5  -6  20   31.33    1.49
   6  -1  20   34.85    2.85
   6  -5 -20   30.11    1.52
   5  -6 -20   33.09    1.47
  -5  -1 -20   29.82    1.43
  -1  -5 -20   31.59    1.35
   6  -1 -20   27.87    1.52
  -5  -1  20   32.60    1.71
  -1   6  20   29.38    2.53
   1   5  20   31.29    2.76
  -5  -1  20   30.90    1.57
  -6   1  20   29.06    1.55
  -1  -5  21    4.32    1.02
   5  -6  21    5.48    0.94
   1  -6  21    4.60    0.89
  -5  -1  21    4.89    1.08
   6  -5  21    5.31    0.91
   5   1  21    2.00    1.82
   6  -1  21    6.35    1.90
   1   5  21    3.47    1.75
   6  -1 -21    5.03    0.98
   6  -5 -21    4.71    0.91
  -6   1 -21    5.43    0.81
   5  -6 -21    4.01    0.83
  -1  -5 -21    4.24    0.74
  -5  -1 -21    5.42    0.80
  -1  -5  21    4.97    0.80
  -5  -1  21    5.64    1.11
  -6   1  21    4.10    1.00
   5  -6  22   50.20    2.02
  -1  -5  22   49.63    2.10
   6  -5  22   51.41    2.05
   1  -6  22   47.56    2.07
   6  -1  22   46.90    3.38
   5   1  22   52.44    3.56
   5  -6 -22   52.38    2.00
   6  -1 -22   45.19    2.09
  -5  -1 -22   50.35    1.92
  -5  -1  22   52.18    2.24
  -1  -5 -22   48.03    1.88
  -6   1 -22   50.17    1.88
   6  -5 -22   51.34    2.06
  -5   6  22   53.09    3.22
  -5  -1  22   50.85    2.15
  -1  -5  22   48.77    1.90
  -6   1  22   48.40    2.11
  -1  -5  23    6.18    1.14
   6  -5  23    7.74    1.05
  -5  -1  23    6.91    1.24
   1  -6  23    5.31    1.01
   5  -6  23    8.05    1.08
  -1   6  23    6.47    1.84
   6  -1  23    6.54    1.96
  -5   6  23    9.15    1.73
  -6   5  23    6.32    1.56
   5   1  23    9.86    2.23
  -6   1 -23    6.67    0.85
  -5  -1 -23    6.59    0.91
   6  -5 -23    6.85    1.08
  -1  -5 -23    6.50    0.87
   5  -6 -23    7.22    1.00
   6  -1 -23    5.38    1.07
   1  -6 -23    7.81    0.92
  -1  -5  23    6.81    0.97
  -5  -1  23    8.56    1.18
  -6   1  23    7.01    1.14
   6  -5  24   16.99    1.28
   5  -6  24   17.52    1.30
   1  -6  24   17.14    1.39
  -1  -5  24   19.18    1.43
   1   5  24   15.57    2.33
  -6   5  24   15.67    1.91
   5   1  24   17.84    2.41
  -5   6  24   15.96    2.19
   6  -1  24   19.99    2.43
   6  -5 -24   18.27    1.39
   5  -6 -24   19.06    1.27
  -5  -1  24   17.65    1.50
   6  -1 -24   17.24    1.39
  -1  -5 -24   17.54    1.18
   1  -6 -24   17.09    1.13
  -5  -1 -24   18.49    1.14
  -6   1 -24   17.09    1.11
  -5  -1  24   17.69    1.33
  -1   6  24   17.77    2.31
  -1  -5  24   16.95    1.15
  -6   1  24   16.34    1.32
   5  -6  25   33.00    1.68
   6  -5  25   32.61    1.66
  -1  -5  25   32.71    1.78
   1  -6  25   32.05    1.73
   6  -1  25   27.45    2.80
   5   1  25   29.39    2.85
   5  -6 -25   33.03    1.64
   6  -5 -25   31.31    1.70
  -1  -5 -25   29.16    1.48
  -5  -1 -25   34.52    1.50
  -6   1 -25   34.89    1.49
   1  -6 -25   31.15    1.50
  -5  -1  25   32.50    1.84
  -5   6  25   33.37    2.73
  -5  -1  25   32.15    1.73
   1   5  25   28.63    2.79
  -1  -5  25   29.99    1.46
  -1   6  25   30.64    2.88
  -6   1  25   33.34    1.77
   6  -5  26  167.85    5.08
  -1  -5  26  172.69    5.16
   1  -6  26  163.93    5.09
   5  -6  26  162.91    5.08
   6  -1  26  145.09    6.60
   5   1  26  146.89    6.69
  -1  -5 -26  163.99    4.92
   6  -5 -26  167.44    5.12
  -6   1 -26  172.13    4.89
  -5  -1 -26  169.53    4.94
   1  -6 -26  155.61    4.91
   5  -6 -26  165.36    5.05
  -5   6  26  156.94    6.56
  -6   5  26  167.07    5.04
  -1  -5  26  163.93    4.89
   1   5  26  154.00    6.77
  -5  -1  26  170.72    5.13
  -6   1  26  166.00    5.14
  -1   6  26  148.55    6.80
  -1  -5  27   11.09    0.99
  -6   5  27   13.69    1.22
  -5  -1  27   12.54    1.22
   5  -6 -27   11.29    1.14
   1  -6 -27   12.16    1.09
   6  -5 -27   12.43    1.17
  -5  -1 -27   12.92    1.05
  -6   1 -27   11.08    0.99
  -1  -5 -27   12.04    1.08
   6  -5  27   11.75    1.19
   5  -6  27   13.04    1.29
  -1  -5  27   11.60    1.29
   1  -6  27    8.72    1.19
  -6   5  28    4.83    1.00
  -5  -1  28    6.30    1.10
  -5  -1 -28    5.74    0.88
  -6   1 -28    6.42    0.86
   6  -5 -28    5.75    1.09
  -1  -5 -28    7.04    0.96
   5  -6 -28    6.49    1.04
   1  -6 -28    6.43    0.94
  -1  -5  28    5.14    1.16
   6  -5  28    5.86    1.04
   5  -6  28    5.56    1.09
   1  -6  28    5.62    1.12
  -6   5  29   36.03    1.70
  -5  -1  29   40.34    1.80
  -5  -1 -29   36.86    1.59
  -1  -5 -29   32.83    1.56
   6  -5 -29   34.95    1.75
   5  -6 -29   33.78    1.72
   1  -6 -29   36.39    1.63
  -6   1 -29   36.16    1.52
  -1  -5  29   31.61    1.79
   1  -6  29   33.74    1.78
   6  -5  29   36.41    1.74
   5  -6  29   37.50    1.74
  -5   6  30   19.51    1.27
  -6   5  30   19.72    1.30
  -5  -1  30   21.46    1.32
  -1  -5 -30   20.57    1.23
   6  -5 -30   21.66    1.39
  -6   1 -30   17.88    1.08
  -5  -1 -30   20.59    1.18
   1  -6 -30   20.16    1.26
   5  -6 -30   17.79    1.31
   6  -5  30   18.25    1.29
  -1  -5  30   20.50    1.47
   5  -6  30   19.73    1.36
   1  -6  30   18.55    1.39
  -6   5  31    0.66    0.89
  -5   6  31    0.89    0.87
  -5  -1  31    1.44    0.90
  -1  -5 -31    0.51    0.86
  -6   1 -31    0.53    0.67
   5  -6 -31    0.51    0.90
  -5  -1 -31    0.96    0.75
   6  -5 -31    0.20    0.88
   1  -6 -31    0.98    0.84
   6  -5  31    0.49    0.86
   5  -6  31    1.04    0.92
  -1  -5  31   -0.11    1.00
   1  -6  31    0.49    0.97
  -6   5  32    0.72    0.88
  -5   6  32    0.31    0.81
  -5  -1  32    0.82    0.81
  -5  -1 -32    1.41    0.71
   5  -6 -32    0.40    0.83
   1  -6 -32    0.28    0.80
   6  -5 -32    0.51    0.86
  -6   1 -32    0.16    0.62
  -1  -5 -32    0.42    0.77
   5  -6  32    1.37    0.84
   1  -6  32    1.94    0.99
   6  -5  32    0.04    0.82
  -1  -5  32    0.07    0.97
  -6   5  33    1.37    0.83
  -5   6  33    0.71    0.80
  -5  -1  33    0.20    0.74
   5  -6 -33    0.68    0.85
  -1  -5 -33    1.68    0.76
   1  -6 -33    0.72    0.80
  -5  -1 -33    0.60    0.63
   1  -6  33    0.60    0.89
  -1  -5  33    0.52    0.95
   5  -6  33    1.39    0.84
  -5   6  34   11.68    0.96
  -6   1  34   10.05    0.97
  -5  -1  34   10.61    0.88
  -6   5  34   11.95    0.98
   1  -6  34   10.64    1.05
   1  -6 -34   11.08    0.92
  -1  -5 -34   10.21    0.92
  -5  -1 -34   10.14    0.83
   5  -6 -34   10.60    0.99
   5  -6  34    9.74    0.94
  -6   5  35    2.68    0.74
  -5   6  35    2.89    0.73
  -5  -1  35    2.20    0.63
  -6   1  35    2.34    0.73
  -5  -1 -35    3.15    0.61
   5  -6 -35    2.84    0.78
   1  -6 -35    2.70    0.71
  -1  -5 -35    1.86    0.68
   1  -6  35    1.82    0.81
   5  -6  35    2.78    0.73
  -6   5  36    1.09    0.66
  -5  -1  36    1.88    0.56
  -5   6  36    2.57    0.70
  -6   1  36    1.26    0.60
  -1   6  36    1.01    0.64
  -1  -5 -36    2.09    0.63
  -5  -1 -36    1.45    0.54
   1  -6 -36    1.90    0.64
  -5   6  37    0.68    0.55
  -5  -1  37   -0.29    0.41
  -1   6  37    0.11    0.54
  -6   1  37   -0.35    0.49
  -6   5  37   -0.51    0.56
   1  -6 -37    0.03    0.51
  -1  -5 -37    0.44    0.49
  -6   1  38   14.26    0.66
  -6   5  38   14.66    0.75
  -5   6  38   14.52    0.75
  -1   6  38   15.92    0.73
  -1  -5 -38   15.53    0.71
   1  -6 -38   13.49    0.73
   0  -6   0 2868.94   79.28
   6  -6   0 3112.91   79.51
   0   6   0 3164.55   79.11
   0  -6   0 2757.46   79.39
   6   0   0 3012.01   79.37
   0  -6   0 2891.57   79.44
   0  -6   0 2978.67   79.72
   0  -6   1    7.69    1.29
   6  -6  -1   11.98    1.54
   0  -6  -1    8.30    1.29
   0   6  -1    9.78    0.92
   0  -6  -1    9.35    1.44
   0  -6   1    8.92    1.42
   6   0   1    9.44    1.26
   0  -6  -1    8.43    1.27
   0  -6  -1   11.01    1.63
   0  -6   1    6.72    1.56
   0  -6   1    7.42    1.25
   6  -6  -2 1073.71   28.75
   6  -6   2 1102.50   28.83
   0  -6  -2 1022.24   28.54
   0  -6   2 1038.69   28.55
   0   6  -2 1031.80   28.08
   6   0   2 1017.61   28.62
   0  -6   2 1070.33   28.99
   0  -6  -2 1067.05   28.71
   0  -6   2 1050.57   28.69
   0  -6  -2 1057.62   28.97
   0  -6  -2 1067.37   28.72
   0  -6   2  990.87   28.64
   0  -6   3   82.92    3.29
   0  -6  -3   83.47    3.27
   6  -6   3   91.98    3.54
   6  -6  -3   83.79    3.44
   6   0   3   91.64    3.42
   0  -6  -3   85.21    3.68
   0  -6   3   89.75    3.68
   0  -6  -3   85.70    3.39
   0  -6   3   80.18    3.36
   0  -6   3   88.89    3.46
   0  -6  -3   80.91    3.38
   6  -6  -4  875.96   24.06
   6  -6   4  835.90   24.06
   0  -6  -4  900.79   23.97
   6   0   4  819.41   24.04
   0  -6   4  849.70   24.01
   0  -6  -4  893.78   24.31
   0  -6   4  918.35   24.16
   6  -6  -5  656.91   18.14
   0  -6  -5  657.75   18.01
   6   0   5  655.83   18.22
   0  -6   5  595.52   18.02
   0  -6  -5  628.89   18.30
   0  -6   5  671.11   18.17
   0  -6   6  588.40   16.18
   6  -6  -6  574.22   16.24
   0  -6  -6  555.54   16.14
   0  -6  -6  610.04   16.32
   0  -6   6  577.61   16.25
   6   0   6  564.90   16.39
   0  -6   6  559.49   16.20
   0  -6  -6  550.60   16.18
   0  -6   6  568.88   16.46
   0  -6  -6  587.29   16.47
   0  -6   7   68.76    2.87
   6  -6   7   67.57    2.99
   6  -6  -7   67.53    2.91
   0  -6  -7   66.87    2.83
   0   6   7   63.95    3.07
   0  -6  -7   74.34    3.00
   6  -6  -7   68.50    3.02
   6   0   7   67.46    3.14
   0  -6  -7   65.38    2.88
   0  -6   7   67.24    2.87
   0  -6   7   70.15    3.15
   0  -6  -8  548.12   16.09
   0  -6   8  600.29   16.18
   6  -6   8  599.63   16.31
   6  -6  -8  600.73   16.23
   0   6   8  543.22   16.49
   6  -6   8  587.99   16.35
   6  -6  -8  608.76   16.36
   0  -6  -8  587.82   16.25
   0  -6   8  528.78   16.17
   6   0   8  559.40   16.55
   0  -6   8  549.97   16.18
   0  -6  -8  557.32   16.18
   0  -6   9   87.72    3.32
   0  -6  -9   85.63    3.30
   6  -6   9   88.11    3.41
   6  -6  -9   82.89    3.34
   0   6   9   90.57    3.79
   6  -6   9   84.84    3.45
   0  -6   9   81.82    3.33
   6  -6  -9   88.74    3.44
   0  -6  -9   86.48    3.37
   6   0   9   76.76    3.71
  -6   0   9   79.10    3.24
   0  -6   9   85.16    3.36
   0  -6  -9   82.71    3.34
  -6   0  -9   83.72    3.28
   6  -6 -10 1981.26   53.45
   6  -6  10 2045.43   53.53
   0   6  10 2132.09   54.16
   0  -6 -10 2030.76   53.48
   6  -6  10 2057.42   53.57
   0  -6 -10 1970.20   53.37
   0  -6  10 1990.73   53.41
   0  -6  10 1923.75   53.41
   6  -6 -10 1963.39   53.48
   6   0  10 1958.46   54.02
  -6   0  10 1928.11   53.42
  -6   0 -10 2018.81   53.47
   0  -6 -10 2003.99   53.52
   0  -6  10 1914.74   53.49
   6  -6 -11  409.49   12.42
   6  -6  11  432.30   12.52
   0   6  11  468.76   13.24
   0  -6  11  434.84   12.46
   0  -6 -11  447.78   12.51
   0  -6  11  455.61   12.47
   6  -6  11  395.24   12.43
   0  -6 -11  449.31   12.44
   6  -6 -11  430.21   12.46
   6   0  11  415.52   13.12
  -6   0 -11  445.65   12.48
   0  -6  11  426.45   12.53
  -6   0  11  409.71   12.40
   0  -6 -11  439.22   12.55
   6  -6 -12 2938.03   82.94
   6  -6  12 3134.54   83.05
   0   6  12 3229.32   83.78
   6  -6  12 3298.46   83.05
   0  -6 -12 3055.65   82.91
   0  -6  12 3190.08   82.96
   6  -6 -12 3104.49   82.96
   6   0  12 2897.90   83.70
  -6   0 -12 3100.57   82.96
  -6   0  12 3171.35   82.99
   0  -6  12 3112.28   83.06
   0  -6 -12 3118.21   83.07
   6  -6  13  173.20    5.74
   0   6  13  173.99    6.46
   0  -6  13  177.10    5.62
   6   0  13  168.99    6.42
  -6   0 -13  177.76    5.68
   0  -6 -13  161.43    5.69
   6  -6  14  565.53   16.45
   0   6  14  616.63   17.42
   0  -6  14  614.37   16.40
   6  -6 -14  578.40   16.32
   6   0  14  561.08   17.39
  -6   0 -14  577.07   16.40
   0  -6 -14  583.42   16.53
   0  -6  15    2.44    0.87
  -6   0  15    1.88    0.81
   6  -6 -15    2.91    0.85
  -6   0  15    1.97    0.80
   6   0  15    1.52    1.43
   0   6  15    2.02    1.39
   6  -6  15    1.58    0.95
  -6   0 -15    2.80    0.79
   0  -6 -15    2.82    0.91
  -6   0 -16  566.35   15.61
   0  -6 -16  552.38   15.02
   6  -6  16  561.04   15.13
   0  -6  16  563.32   15.19
   0  -6  16  567.62   15.52
   0   6  16  558.07   16.80
  -6   0  16  548.91   15.22
   6   0  16  565.69   16.95
   6  -6  16  533.78   15.61
   6  -6  17    4.85    0.84
   0   6  17    3.15    1.53
   6   0  17    3.54    1.70
   0  -6 -17    3.71    0.66
  -6   0  17    3.20    0.86
   6  -6  18  156.00    4.62
   0  -6 -18  159.06    4.50
   0   6  18  165.35    6.31
   6  -6  19   12.97    1.02
   0   6  19   11.92    1.99
   6  -6 -19   12.77    1.07
   0  -6 -19   12.06    0.93
   0  -6  20  285.23    8.27
   6  -6  20  292.04    8.25
   6   0  20  281.65   10.22
   6  -6 -20  294.67    8.26
   0   6  20  287.29   10.09
   0  -6  21   13.23    1.21
   6  -6  21   11.27    1.19
   6  -6 -21   11.78    1.12
  -6   0 -21   10.51    1.02
   6   0  21   10.20    2.32
   0   6  21   10.71    2.17
   6  -6  22 1210.05   32.80
   0  -6  22 1185.00   32.84
   6   0  22 1185.14   34.99
  -6   0 -22 1269.14   32.73
   6  -6 -22 1227.31   32.83
   0  -6  23   49.95    2.27
   6  -6  23   60.72    2.32
   6   0  23   62.21    4.06
   6  -6 -23   62.25    2.32
  -6   0 -23   57.04    2.13
   0  -6 -23   47.76    2.06
  -6   6  23   61.83    3.59
   0  -6  24  640.61   17.86
   6  -6  24  685.76   17.86
   6   0  24  613.23   19.88
  -6   0 -24  657.42   17.70
   6  -6 -24  657.67   17.84
   0  -6 -24  638.82   17.66
  -6   6  24  636.42   19.52
   0   6  24  621.78   20.03
   6  -6  25   75.92    2.69
   0  -6  25   66.35    2.69
   6   0  25   67.48    4.25
   6  -6 -25   76.21    2.70
  -6   0 -25   73.88    2.51
   0  -6 -25   67.21    2.46
  -6   6  25   69.65    3.81
   0   6  25   67.76    4.21
  -6   0 -26   98.37    3.20
   6  -6 -26   97.94    3.37
   0  -6 -26   99.01    3.19
   6  -6  26   97.86    3.36
   0  -6  26  101.68    3.43
  -6   6  27   11.43    1.09
   0  -6 -27    7.47    0.94
  -6   0 -27   10.79    0.97
   6  -6 -27    8.92    1.14
   0  -6  27    7.68    1.21
   6  -6  27   10.00    1.18
  -6   6  28  157.55    4.80
  -6   0  28  148.78    4.90
  -6   0 -28  165.67    4.71
   6  -6 -28  155.14    4.85
   0  -6 -28  153.58    4.70
   6  -6  28  161.28    4.89
   0  -6  28  153.87    4.91
  -6   6  29   31.95    1.54
  -6   0  29   31.28    1.66
   6  -6 -29   29.35    1.58
   0  -6 -29   27.28    1.42
  -6   0 -29   29.67    1.41
   6  -6  29   27.80    1.62
   0  -6  29   27.46    1.65
  -6   6  30   95.37    3.23
  -6   0  30  102.26    3.30
   0  -6 -30   97.85    3.17
  -6   0 -30   99.37    3.10
   6  -6 -30   92.81    3.25
   6  -6  30   96.93    3.28
   0  -6  30   96.20    3.32
  -6   6  31    2.05    0.94
  -6   0  31    0.76    0.93
  -6   0 -31    1.07    0.74
   6  -6 -31    1.99    1.02
   0  -6 -31    1.90    0.84
   6  -6  31    1.86    0.96
   0  -6  31    2.20    1.03
  -6   0  32  392.47   10.50
  -6   6  32  375.99   10.48
   6  -6 -32  384.96   10.54
   0  -6 -32  369.90   10.43
   0  -6  32  362.71   10.55
  -6   0 -32  387.70   10.38
   6  -6  32  365.28   10.48
  -6   6  33    0.62    0.86
  -6   0  33    2.08    0.82
  -6   0 -33    1.40    0.68
   6  -6 -33    1.44    0.88
   0  -6 -33    3.03    0.88
   6  -6  33    0.79    0.86
   0  -6  33    2.73    0.98
  -6   0  34  292.98    8.30
  -6   6  34  306.30    8.34
  -6   0 -34  295.69    8.20
   0  -6  34  282.11    8.37
   0  -6 -34  316.88    8.32
   6  -6  34  296.13    8.30
  -6   0  35   13.25    0.91
  -6   6  35   12.99    1.00
  -6   0 -35   12.37    0.79
   0  -6 -35   14.32    0.94
  -6   0  36  202.10    5.73
  -6   6  36  214.39    5.81
   0  -6 -36  202.84    5.77
  -6   6  37    2.44    0.55
  -6   0  37    2.39    0.45
   0   6  37    2.88    0.53
   0  -6 -37    2.84    0.53
   0   6  38   26.30    0.96
  -6   6  38   25.31    0.96
   0  -6 -38   25.26    0.95
   4  -7   0   41.76    2.47
   3  -7   0   47.63    2.48
  -3  -4   0   39.52    2.23
   3   4   0   48.27    1.97
   3  -7   0   38.76    2.25
   4  -7   0   43.48    2.25
   3  -7   0   42.01    2.26
   4  -7   0   39.96    2.25
   4   3   0   50.15    2.03
  -3  -4   0   45.85    2.28
   3  -7   0   43.69    2.47
  -4  -3   0   47.33    2.28
   4  -7  -1  238.83    7.56
  -3  -4   1  239.81    7.29
  -3  -4  -1  234.98    7.29
   3  -7  -1  238.44    7.56
   4  -7   1  234.13    7.53
   3  -7   1  241.30    7.59
   3   4   1  242.31    7.03
   3  -7  -1  229.10    7.37
   4  -7   1  221.82    7.32
   3  -7   1  216.88    7.27
   4  -7   1  230.28    7.33
   3  -7  -1  221.15    7.29
   4  -7  -1  223.23    7.35
   4  -7  -1  233.81    7.35
   3  -7   1  226.27    7.35
   4   3   1  235.75    7.06
   3   4  -1  240.68    6.84
   4   3  -1  234.56    6.90
   3  -7  -1  239.68    7.59
  -4  -3  -1  233.79    7.30
  -4  -3   1  238.07    7.32
   3  -7   1  244.43    7.60
  -3  -4   1  234.33    7.29
  -3  -4  -1  236.78    7.31
  -3  -4  -2  654.03   17.68
   4  -7   2  645.37   17.97
   3  -7   2  623.66   17.98
   4  -7  -2  617.13   17.90
   3  -7  -2  637.08   17.94
  -3  -4   2  641.14   17.69
   3   4   2  636.49   17.49
   3  -7  -2  625.70   17.70
   3  -7   2  617.02   17.75
   4  -7   2  594.06   17.74
   3  -7   2  612.93   17.68
   3  -7  -2  584.42   17.68
   4  -7   2  589.75   17.65
   4  -7  -2  574.46   17.67
   4  -7  -2  603.68   17.69
   3   4  -2  657.33   17.14
   4   3  -2  688.09   17.30
   4   3   2  654.28   17.55
   3  -7   2  629.42   17.90
  -3  -4   2  627.42   17.71
  -4  -3  -2  627.72   17.70
  -3  -4  -2  634.42   17.71
  -4  -3   2  613.13   17.67
   3  -7  -2  637.03   17.93
   3  -7  -3  770.70   22.06
  -3  -4   3  805.26   21.88
   3  -7   3  820.33   22.18
   4  -7   3  818.74   22.15
  -3  -4  -3  778.10   21.82
   4  -7  -3  784.81   22.06
   3   4   3  768.76   21.70
   4   3   3  812.20   21.79
   4  -7  -3  758.74   21.86
   3  -7   3  776.64   21.86
   3  -7  -3  781.85   21.91
   4  -7   3  785.74   21.91
   3  -7   3  734.58   21.87
   3  -7  -3  758.54   21.84
   4  -7  -3  783.73   21.94
   4  -7   3  760.29   21.93
   4   3  -3  818.52   21.43
   3  -7   3  789.33   22.09
   3  -7  -3  816.90   22.14
  -4  -3   3  789.40   21.89
  -3  -4   3  782.58   21.90
  -3  -4  -3  797.59   21.90
  -4  -3  -3  821.31   21.93
   3   4   4   48.08    2.28
   4   3   4   41.16    2.20
   4  -7   4   41.96    2.31
   3  -7   4   48.85    2.36
   3  -7  -4   42.98    2.32
   4  -7  -4   39.40    2.37
   4  -7  -4   42.34    2.41
  -3  -4  -4   49.18    2.27
   3  -7  -4   50.14    2.54
   3  -7   4   42.25    2.42
  -3  -4   4   42.00    2.17
  -4  -3   4   41.50    2.19
   3   4   5  264.90    8.12
   4   3   5  252.41    8.08
   3  -7   5  257.63    8.06
   4  -7   5  242.52    8.02
   4  -7  -5  258.17    8.09
   3  -7  -5  260.97    8.06
  -4  -3  -5  259.28    7.97
   4  -7  -5  259.25    8.18
   3  -7  -5  275.11    8.24
  -3  -4  -5  269.10    8.01
  -3  -4   5  261.30    8.04
  -4  -3   5  266.84    8.05
   3  -7   5  278.83    8.33
   4  -7   6  162.87    5.74
  -4  -3  -6  164.21    5.50
  -4  -3   6  175.30    5.60
  -3  -4  -6  161.99    5.47
   4  -7  -6  165.85    5.70
   3  -7  -6  162.64    5.67
   3  -7   6  169.59    5.79
  -3  -4   6  177.66    5.62
   3   4   6  173.90    5.78
   4   3   6  174.77    5.75
   3  -7   6  180.08    5.68
   3  -7  -6  182.89    5.65
   4  -7   6  171.65    5.66
   4  -7   6  163.48    5.58
   4  -7  -6  172.01    5.59
   3  -7   6  171.10    5.61
   3  -7  -6  163.12    5.56
   4  -7  -6  162.39    5.61
   7  -3   6  162.69    5.84
   3  -7   6  165.93    5.73
   3  -7  -6  167.44    5.75
  -4  -3   6  157.27    5.50
  -3  -4   6  163.90    5.54
  -3  -4  -6  166.53    5.54
  -4  -3  -6  165.80    5.54
   3  -7   7   20.40    1.78
  -3  -4   7   20.02    1.63
  -4  -3   7   23.09    1.65
  -4  -3  -7   20.66    1.63
   4  -7   7   27.15    1.93
   3  -7  -7   19.29    1.74
   4  -7  -7   22.17    1.76
  -3  -4  -7   20.63    1.58
   3   4   7   20.45    1.78
   4   3   7   18.75    1.87
   4  -7   7   20.55    1.82
   3  -7   7   20.52    1.66
   3  -7  -7   19.25    1.62
   4  -7  -7   20.07    1.86
   4  -7  -7   21.38    1.66
   4  -7   7   22.41    1.65
   3  -7  -7   18.42    1.63
   3  -7   7   19.61    1.65
   7  -3   7   25.32    1.97
  -3  -4   7   19.37    1.50
  -4  -3   7   19.26    1.57
  -4  -3  -7   22.42    1.61
  -3  -4  -7   20.27    1.59
   4  -7   8  581.97   16.36
  -3  -4   8  606.25   16.18
  -4  -3   8  602.84   16.21
  -4  -3  -8  553.63   16.12
   3  -7   8  587.78   16.39
   3  -7  -8  557.86   16.28
   4  -7  -8  556.24   16.23
  -3  -4  -8  587.64   16.15
   3   4   8  541.63   16.52
   4   3   8  582.03   16.52
   3  -7  -8  587.84   16.17
   3  -7   8  586.05   16.18
   3  -7   8  555.22   16.14
   4  -7  -8  601.59   16.23
   3  -7  -8  547.67   16.14
   4  -7   8  549.69   16.15
   7  -3   8  542.32   16.51
  -3  -4   8  545.70   16.14
  -4  -3  -8  580.46   16.17
  -3  -4  -8  603.29   16.23
  -4  -3   8  532.61   16.10
   3  -7   9   92.17    3.62
  -3  -4  -9   83.79    3.27
   4  -7  -9   85.87    3.43
  -4  -3  -9   82.67    3.30
  -3  -4   9   83.83    3.32
  -4  -3   9   80.82    3.31
   7  -4  -9   88.04    3.30
   4  -7   9   90.93    3.57
   3  -7  -9   81.89    3.43
   4   3   9   81.41    3.63
   3   4   9   83.56    3.83
   4  -7  -9   88.48    3.38
   3  -7   9   83.30    3.32
   4  -7   9   92.15    3.41
   3  -7  -9   87.66    3.38
   3  -7  -9   83.76    3.32
   3  -7   9   83.50    3.35
   7  -3   9   90.44    3.80
  -4  -3  -9   88.41    3.37
  -3  -4   9   82.21    3.31
  -4  -3   9   84.72    3.34
  -3  -4  -9   89.02    3.37
  -3  -4  10  314.66    9.40
   4  -7 -10  295.89    9.47
  -4  -3 -10  325.92    9.43
  -4  -3  10  322.49    9.46
  -3  -4 -10  330.97    9.44
   7  -4 -10  301.59    9.34
   3  -7  10  323.55    9.66
   3  -7 -10  310.66    9.56
   7  -4  10  324.70    9.46
   4  -7  10  312.16    9.59
   4   3  10  310.69   10.00
   3   4  10  309.31   10.07
   4  -7 -10  327.03    9.45
   3  -7 -10  317.15    9.44
   4  -7  10  319.60    9.46
   3  -7  10  332.40    9.49
   3  -7  10  325.86    9.46
   3  -7 -10  325.74    9.45
   7  -3  10  310.02   10.00
  -3  -4 -10  326.42    9.50
  -3  -4  10  307.51    9.46
  -4  -3  10  306.36    9.45
  -4  -3 -10  312.76    9.44
   3   4  11  316.51   10.16
   4   3  11  290.89    9.94
  -4  -3 -11  326.15    9.38
  -3  -4  11  312.29    9.35
  -3  -4 -11  328.15    9.37
  -4  -3  11  304.92    9.35
   3  -7  11  319.52    9.56
   4  -7 -11  311.76    9.46
   7  -4  11  325.10    9.42
   3  -7 -11  316.71    9.53
   4  -7  11  320.01    9.55
   7  -4 -11  315.34    9.32
  -3  -4 -11  320.49    9.43
  -4  -3  11  298.93    9.36
  -3  -4  11  307.60    9.42
  -4  -3 -11  321.96    9.41
   3  -7  11  319.11    9.39
   4  -7 -11  314.11    9.36
   3  -7 -11  308.29    9.35
   4  -7  11  321.46    9.39
   3  -7 -11  315.92    9.39
   3  -7  11  323.29    9.40
   3  -7 -12   11.31    1.33
   3  -7  12   12.82    1.41
  -3  -4 -12   11.87    1.22
  -4  -3 -12   11.01    1.25
  -3  -4  12   12.56    1.26
  -4  -3  12   11.53    1.23
   7  -4  12   10.76    1.25
   3  -7 -12   14.02    1.27
   4  -7  12   11.27    1.26
   3  -7  12   13.86    1.31
   4  -7 -12   11.66    1.20
   7  -4  12    5.15    1.58
   4   3  12   11.27    1.74
   3   4  12   13.68    1.87
   4  -7  12    8.08    1.32
   4  -7 -12    7.91    1.22
  -3  -4  12   12.59    1.27
  -3  -4 -12   12.11    1.24
  -4  -3  12    8.84    1.17
  -4  -3 -12   10.25    1.18
   7  -4 -12    8.17    1.20
  -4  -3  13  271.33    8.26
   3  -7  13  275.99    8.49
   4  -7  13  269.84    8.45
   7  -4  13  279.38    8.31
  -3  -4  13  292.62    8.32
   3   4  13  285.66    9.29
   4   3  13  248.51    9.11
   4  -7 -13  272.15    8.26
   3  -7 -13  280.91    8.30
   7  -4  13  283.29    9.14
  -3  -4 -13  272.64    8.34
  -4  -3 -13  278.36    8.35
   4  -7  14  114.86    4.36
   7  -4  14  124.54    4.29
   7  -3  14  116.29    4.28
  -3  -4  14  129.09    4.28
  -4  -3  14  130.94    4.31
   3  -7 -14  131.62    4.33
   4  -7 -14  125.04    4.25
   3   4  14  135.09    5.36
   4   3  14  125.18    5.21
   7  -4  14  128.41    5.18
   7  -3  14  118.22    5.08
  -3  -4 -14  133.97    4.39
  -4  -3 -14  123.82    4.33
   3  -7  14  130.29    4.51
  -3  -4 -15  327.28    9.84
  -4  -3 -15  350.99    9.91
   3  -7  15  326.10    9.99
   7  -4 -15  332.81    9.39
   7  -3 -15  313.14    9.38
  -3  -4  15  330.29    9.40
   4  -7  15  327.32    9.32
   3  -7 -15  329.49    9.80
   4  -7 -15  352.11    9.82
  -7   3  15  329.45    9.35
   3   4  15  335.86   11.10
   4   3  15  348.52   11.11
   7  -4  15  364.27   10.95
   7  -3  15  360.77   11.01
   4  -7  15  334.18    9.98
   7  -4  15  355.74    9.88
   7  -3  15  353.85    9.88
  -4  -3  15  356.91    9.83
  -3  -4  15  340.53    9.78
  -4  -3 -16  270.68    7.95
   3  -7  16  252.58    8.04
  -3  -4 -16  270.43    7.97
   4  -7  16  259.06    8.02
   7  -4 -16  260.21    7.53
   7  -3 -16  239.44    7.51
   4  -7 -16  271.08    7.39
   3  -7 -16  274.39    7.39
   4  -7  16  260.52    7.46
   3  -7 -16  284.67    7.95
   4  -7 -16  273.89    7.87
  -7   3  16  252.45    7.50
  -7   4  16  240.54    7.45
   3   4  16  293.49    9.42
  -4  -3  16  274.85    7.51
   4   3  16  276.57    9.27
   7  -3  16  269.10    9.10
   7  -4  16  269.65    9.04
  -4  -3  16  275.14    7.85
   7  -3  16  265.98    7.90
   7  -4  16  261.87    7.91
  -3  -4  16  280.30    7.88
   4  -7  17  112.43    3.43
   3  -7  17  114.55    3.47
   7  -4  17  114.63    4.93
   7  -3  17  114.84    4.97
   7  -4 -17  108.05    3.50
   4  -7 -17  113.80    3.35
   7  -3 -17  102.62    3.51
   3  -7 -17  112.11    3.32
  -3  -4 -17  110.10    3.36
  -7   4  17   96.43    3.40
  -7   3  17  103.62    3.44
   4   3  17  119.93    5.21
   3   4  17  109.39    5.05
  -3  -4  17  106.75    3.40
  -4  -3  17  109.42    3.46
  -4  -3  18  181.82    5.46
   7  -4  18  191.92    5.31
   3  -7  18  181.29    5.34
   4  -7  18  179.85    5.34
   7  -4  18  183.03    6.89
   7  -3  18  183.75    6.98
   7  -3 -18  166.51    5.38
   4  -7 -18  184.17    5.24
  -3  -4 -18  178.49    5.21
   7  -4 -18  174.81    5.39
   3  -7 -18  185.43    5.22
  -7   4  18  177.36    5.34
  -3  -4  18  176.05    5.29
  -7   3  18  178.29    5.35
   4   3  18  193.51    7.25
   3   4  18  179.57    7.08
  -4  -3  18  178.32    5.35
   7  -4  19  200.18    5.30
  -3  -4  19  177.23    5.40
   4  -7  19  170.68    5.28
   3  -7  19  169.80    5.29
  -4  -3  19  172.22    5.41
   7  -3  19  195.19    7.09
  -3  -4 -19  171.13    5.18
   4  -7 -19  183.29    5.21
   3  -7 -19  185.17    5.20
   7  -4 -19  176.27    5.37
  -4  -3 -19  172.48    5.20
   7  -3 -19  170.36    5.38
  -7   4  19  176.09    5.31
  -7   3  19  180.00    5.36
   3   4  19  169.36    6.99
  -3  -4  19  166.50    5.25
  -4  -3  19  166.26    5.30
   4   3  19  172.05    7.09
  -3   7  19  165.47    6.72
  -3  -4  20  231.53    6.81
  -4  -3  20  236.93    6.85
   7  -4  20  243.88    6.69
   3  -7  20  221.12    6.70
   4  -7  20  222.66    6.69
   7  -4  20  228.14    8.44
   7  -3  20  231.37    8.49
   7  -4 -20  222.15    6.79
   3  -7 -20  242.13    6.61
  -4  -3 -20  234.49    6.62
   4  -7 -20  235.01    6.65
   7  -3 -20  211.41    6.79
  -3  -4 -20  234.18    6.60
  -7   3  20  227.93    6.75
  -7   4  20  231.07    6.73
  -3  -4  20  227.93    6.68
  -4  -3  20  231.97    6.76
   3   4  20  234.84    8.69
   4   3  20  251.24    8.84
   7  -4  21   27.98    1.41
  -3  -4  21   23.99    1.50
   3  -7  21   21.30    1.39
   4  -7  21   27.31    1.46
  -4  -3  21   24.95    1.60
   7  -3  21   22.08    2.42
   7  -4  21   26.40    2.66
   4   3  21   20.00    2.60
   3  -7 -21   22.18    1.25
   7  -4 -21   25.03    1.48
  -4  -3 -21   25.58    1.31
   7  -3 -21   21.78    1.49
  -3  -4 -21   20.79    1.21
  -7   3  21   22.29    1.46
  -3  -4  21   22.40    1.42
  -7   4  21   23.33    1.42
  -4  -3  21   25.46    1.47
  -4   7  21   27.61    2.46
   3   4  21   20.04    2.47
   7  -4  22  173.02    5.10
  -3  -4  22  170.77    5.23
   3  -7  22  173.02    5.17
   4  -7  22  161.96    5.14
   7  -4  22  161.71    6.80
   7  -3  22  165.07    6.84
   7  -4 -22  164.94    5.23
  -4  -3 -22  172.62    5.05
  -4  -3  22  174.51    5.30
  -3  -4 -22  160.51    5.00
   7  -3 -22  165.48    5.25
  -7   3  22  161.57    5.19
  -7   4  22  178.00    5.19
  -3   7  22  177.94    6.93
  -3  -4  22  172.99    5.13
  -4  -3  22  173.29    5.20
  -4   7  22  176.75    6.85
   7  -4  23   88.56    2.99
   3  -7  23   85.00    3.04
   4  -7  23   85.37    3.00
  -3  -4  23   88.67    3.13
   7  -3  23   81.43    4.54
   7  -4  23   79.55    4.40
   7  -4 -23   92.22    3.19
  -3  -4 -23   82.34    2.88
  -4  -3  23   92.39    3.19
   7  -3 -23   88.70    3.16
  -4  -3 -23   84.91    2.87
  -7   3  23   95.07    3.12
  -4   7  23   82.49    4.42
  -3   7  23   81.82    4.41
  -7   4  23   91.16    3.07
  -3  -4  23   83.38    2.96
  -4  -3  23   88.42    3.07
  -4  -3  24    3.51    1.23
  -3  -4  24    2.76    1.14
   4  -7  24    2.06    1.06
   7  -4  24    1.86    0.91
   3  -7  24    1.97    1.08
  -3   7  24    2.89    1.64
   7  -3  24    1.44    1.59
  -4   7  24    1.94    1.56
   3   4  24    0.37    1.84
   4   3  24    2.37    1.75
  -3  -4 -24    2.27    0.85
   7  -3 -24    3.04    1.14
   7  -4 -24    1.73    1.07
  -4  -3 -24    2.34    0.78
  -4  -3  24    3.18    1.03
  -7   4  24    1.17    0.96
  -7   3  24    2.09    0.99
  -3  -4  24    1.74    0.84
   3  -7  25  112.65    3.66
   4  -7  25  109.78    3.62
  -3  -4  25  110.95    3.74
   7  -3  25   92.11    4.96
   4   3  25  100.47    5.24
   7  -3 -25  112.59    3.74
  -4  -3  25  111.39    3.74
  -3  -4 -25  106.00    3.44
   3  -7 -25   99.12    3.47
   7  -4 -25  110.93    3.74
   4  -7 -25  108.19    3.52
  -4  -3 -25  107.91    3.45
   3   4  25  103.12    5.38
  -3   7  25  100.67    5.13
  -4   7  25  102.61    5.06
  -3  -4  25  106.07    3.53
  -7   4  25  110.71    3.64
  -4  -3  25  113.55    3.64
  -7   3  25  117.51    3.70
  -3  -4  26   35.35    1.64
  -7   4  26   34.27    1.74
  -4  -3  26   33.74    1.66
  -7   3  26   32.52    1.76
  -3  -4 -26   33.28    1.58
   7  -4 -26   33.88    1.79
  -4  -3  26   33.44    1.88
  -3  -4  26   36.28    1.84
  -4  -3 -26   36.05    1.57
   3  -7 -26   33.94    1.56
   4  -7 -26   33.64    1.63
   4  -7  26   31.12    1.75
   3  -7  26   37.05    1.76
  -7   4  27    1.02    0.94
  -7   3  27    1.23    0.97
  -3  -4  27    1.55    0.88
  -4  -3  27    0.76    0.92
   7  -4 -27    1.91    1.07
  -4  -3 -27    0.94    0.79
   4  -7 -27    1.51    0.91
   3  -7 -27    1.80    0.88
  -3  -4 -27    1.41    0.82
   3  -7  27    0.47    1.02
  -3  -4  27    0.82    1.07
   4  -7  27    1.59    1.04
  -4  -3  27    1.46    1.15
  -7   3  28    8.33    1.15
  -7   4  28    8.56    1.13
  -3  -4  28    6.54    0.96
  -4  -3  28    7.30    1.03
   4  -7 -28    6.52    1.02
  -4  -3 -28    8.45    0.99
  -3  -4 -28    8.07    0.92
   3  -7 -28    7.98    1.03
   7  -4 -28    8.49    1.14
   4  -7  28    9.12    1.13
  -3  -4  28    5.91    1.26
   3  -7  28    6.83    1.13
  -4  -3  28    8.17    1.26
  -7   3  29    2.32    1.04
  -4  -3  29    1.81    0.91
  -7   4  29    2.79    0.99
  -3  -4  29    1.10    0.81
   4  -7 -29    1.45    0.89
  -3  -4 -29    2.65    0.85
  -4  -3 -29    2.90    0.85
   3  -7 -29    2.43    0.89
  -3  -4  29    1.31    1.13
   3  -7  29    1.99    1.09
   4  -7  29    2.82    1.07
  -4  -3  30  134.86    4.15
  -3  -4  30  124.90    4.04
  -7   3  30  135.02    4.24
  -7   4  30  136.14    4.24
  -3  -4  30  130.92    4.31
   4  -7 -30  131.30    4.17
   3  -7 -30  131.65    4.13
  -4  -3 -30  144.57    4.13
  -3  -4 -30  145.19    4.14
   4  -7  30  130.36    4.24
   3  -7  30  128.56    4.24
  -3  -4  31   24.74    1.25
  -4  -3  31   26.29    1.33
  -7   3  31   28.39    1.50
  -7   4  31   26.95    1.46
   4  -7 -31   26.64    1.43
   3  -7 -31   27.28    1.42
  -3  -4 -31   26.91    1.35
  -4  -3 -31   27.67    1.36
   3  -7  31   25.11    1.53
   4  -7  31   26.09    1.54
  -7   3  32    2.41    0.93
  -3  -4  32    1.73    0.67
  -4  -3  32    1.46    0.70
  -7   4  32    1.62    0.89
  -4  -3 -32    1.97    0.78
  -3  -4 -32    1.97    0.79
   4  -7 -32    1.19    0.85
   3  -7 -32    2.46    0.81
   3  -7  32    2.69    0.94
   4  -7  32    0.92    0.92
  -4  -3  33   88.56    2.91
  -3  -4  33   83.10    2.82
  -4   7  33  102.74    3.07
  -7   3  33  102.19    3.13
  -7   4  33  101.12    3.12
  -3  -4 -33  102.19    3.02
  -4  -3 -33   94.65    2.99
   4  -7 -33  100.95    3.09
   3  -7 -33  101.09    3.08
   4  -7  33   87.25    3.08
   3  -7  33   95.28    3.14
  -4  -3  34   44.16    1.66
  -4   7  34   49.35    1.83
  -3   7  34   52.02    1.87
  -7   3  34   51.26    1.89
  -7   4  34   49.25    1.88
   3  -7 -34   48.79    1.85
  -4  -3 -34   51.04    1.80
  -3  -4 -34   50.88    1.81
   4  -7 -34   51.74    1.89
   4  -7  34   53.31    1.93
   3  -7  34   47.47    1.91
  -7   3  35   55.34    1.77
  -7   4  35   59.45    1.79
  -4   7  35   56.36    1.74
  -3   7  35   60.44    1.77
   3  -7 -35   55.27    1.76
  -4  -3 -35   59.72    1.72
  -3  -4 -35   55.62    1.70
   3  -7  35   57.68    1.84
   4  -7 -35   56.44    1.78
   4  -7  35   59.76    1.83
  -3   7  36   18.88    0.96
  -4   7  36   18.91    0.95
  -7   3  36   18.56    0.98
  -7   4  36   18.43    0.97
   4  -7  36   18.25    1.02
  -4  -3 -36   19.82    0.93
  -3  -4 -36   20.00    0.93
   3  -7  36   18.34    1.04
   3  -7 -36   18.84    0.98
   4  -7 -36   17.41    0.98
  -3   7  37   26.28    1.05
  -7   4  37   26.10    1.05
  -4   7  37   27.84    1.06
   3  -7 -37   26.56    1.06
  -4  -3 -37   25.77    1.00
  -3  -4 -37   24.09    1.02
   4  -7  37   25.73    1.03
  -7   4  38   35.12    1.24
  -3  -4 -38   33.08    1.17
   2  -7   0  322.77    9.89
  -2  -5   0  322.73    9.54
   7  -5   0  294.80    9.54
   5  -7   0  313.96    9.76
   2   5   0  330.24    9.14
   2  -7   0  314.64    9.55
   2  -7   0  297.60    9.56
   5  -7   0  301.53    9.66
   5   2   0  313.11    9.31
  -2  -5   0  336.16    9.64
  -5  -2   0  323.96    9.59
   2  -7   0  347.50    9.81
   2  -7   1  147.30    5.35
   5  -7  -1  156.87    5.37
  -2  -5  -1  147.82    5.03
  -2  -5   1  149.48    4.99
   2  -7  -1  157.67    5.40
   5  -7   1  150.59    5.34
   7  -5   1  155.07    5.19
   7  -5  -1  151.92    5.15
   2   5  -1  153.60    4.57
   2   5   1  161.38    4.83
   5  -7   1  136.74    5.14
   2  -7  -1  138.54    5.08
   2  -7   1  146.62    5.06
   2  -7  -1  145.50    5.03
   2  -7   1  136.12    5.08
   5  -7  -1  138.69    5.17
   5   2   1  145.32    4.87
   5   2  -1  149.83    4.82
  -2  -5  -1  148.85    5.13
  -2  -5   1  149.21    5.14
  -5  -2  -1  147.20    5.07
  -5  -2   1  151.10    5.07
   2  -7   1  157.30    5.25
   2  -7  -1  147.23    5.20
   5  -7   2   13.97    1.71
  -2  -5  -2   10.65    1.35
   5  -7  -2   13.40    1.65
  -2  -5   2    9.68    1.33
   7  -5  -2   18.16    1.81
   2  -7   2   13.09    1.65
   7  -5   2   14.75    1.72
   2   5   2   12.44    1.24
   2  -7   2   11.25    1.44
   2  -7  -2   11.00    1.41
   5  -7   2   11.08    1.56
   2  -7  -2   10.65    1.43
   2  -7   2   10.20    1.52
   5  -7  -2   12.43    1.52
   5   2   2   10.84    1.22
   5   2  -2   10.45    1.15
   2  -7  -2   10.10    1.46
  -5  -2   2   11.04    1.38
   2  -7   2   11.70    1.53
  -2  -5  -2   12.44    1.30
   2  -7  -2   11.27    1.57
  -5  -2  -2   10.52    1.36
  -2  -5   2    9.08    1.23
   2  -7   3  177.30    5.98
   2  -7  -3  178.06    5.87
  -2  -5  -3  154.94    5.49
  -2  -5   3  173.31    5.60
   7  -5  -3  186.50    5.72
   5  -7  -3  192.81    5.98
   5  -7   3  186.80    6.00
   7  -5   3  198.68    5.82
   2   5   3  169.18    5.52
   2  -7   3  157.22    5.62
   2  -7  -3  160.78    5.65
   2  -7   3  160.08    5.63
   5  -7  -3  178.45    5.82
   5  -7   3  168.58    5.73
   2  -7  -3  149.93    5.56
   5   2   3  154.99    5.47
   2  -7   3  167.80    5.77
  -2  -5  -3  165.90    5.61
  -5  -2  -3  174.58    5.67
  -5  -2   3  159.64    5.58
  -2  -5   3  162.18    5.58
   2  -7  -3  174.82    5.81
  -2  -5  -4    8.62    1.25
   2  -7  -4    7.76    1.35
   2   5   4    9.25    1.27
   2  -7   4   10.24    1.36
   5  -7   4   11.89    1.56
   5   2   4    8.58    1.26
   7  -2   4    8.54    1.42
   2  -7  -4    8.84    1.55
   5  -7   4    7.44    1.62
   2  -7   4    8.58    1.31
   5  -7  -4    7.26    1.48
  -5  -2   4   10.62    1.21
  -2  -5   4   11.03    1.35
   7  -5  -4    4.31    1.34
   7  -5   4    6.65    1.46
  -2  -5  -5   82.56    3.27
   5  -7  -5   79.73    3.44
   7  -5  -5   84.83    3.37
   2  -7  -5   85.86    3.58
   2   5   5   81.30    3.36
   2  -7  -5   85.15    3.34
   2  -7   5   87.67    3.40
   5  -7   5   76.15    3.37
   7  -2   5   87.44    3.52
   5   2   5   84.40    3.38
   2  -7   5   79.11    3.37
  -2  -5   5   86.26    3.36
  -5  -2   5   74.20    3.22
   7  -5  -6  116.27    4.05
   5  -7  -6  101.01    4.09
  -2  -5  -6  111.77    3.94
  -2  -5   6  112.44    4.02
   2  -7  -6  105.64    4.16
   2  -7   6  113.56    4.29
   5  -7   6  102.98    4.16
   2   5   6  106.33    4.12
   2  -7  -6  110.96    4.05
   5  -7   6  100.01    3.99
   2  -7   6  100.09    3.93
   2  -7  -6  103.44    3.93
   2  -7   6  109.74    4.01
   5  -7  -6  106.88    4.04
   5   2   6   97.21    4.10
   7  -2   6  118.24    4.26
   2  -7   6  101.28    4.03
   2  -7  -6  116.43    4.22
  -5  -2  -6  110.89    4.00
  -5  -2   6  101.15    3.90
  -2  -5  -6  110.97    4.01
  -2  -5   6   96.65    3.92
  -2  -5   7  724.44   19.84
   2  -7   7  759.47   20.21
   5  -7  -7  717.49   20.01
   2  -7  -7  694.12   20.03
  -2  -5  -7  682.58   19.75
   7  -5   7  776.66   20.00
   5  -7   7  755.19   20.13
   7  -5  -7  733.47   19.85
   5   2   7  707.42   20.17
   2   5   7  678.41   20.06
   7  -2   7  688.21   20.19
  -2  -5   7  690.92   19.87
  -2  -5  -7  727.98   19.92
  -5  -2  -7  747.24   19.93
   2  -7  -7  725.26   20.06
   2  -7   7  687.78   19.98
  -5  -2   7  691.81   19.86
   2  -7  -7  706.68   19.87
   2  -7   7  718.13   19.84
   2  -7   7  690.03   19.85
   5  -7  -7  747.52   19.96
   2  -7  -7  646.18   19.73
   5  -7   7  671.81   19.85
   7  -5   8   15.79    1.60
   5  -7  -8   13.15    1.52
  -2  -5  -8   11.72    1.32
   5  -7   8   14.68    1.63
   7  -5  -8   11.14    1.41
  -2  -5   8   12.50    1.41
   2  -7   8   10.98    1.39
   2  -7   8   13.00    1.39
   5  -7   8   14.12    1.48
   5  -7  -8   14.12    1.47
   2  -7  -8    9.03    1.38
   2  -7  -8   10.66    1.41
   2   5   8   11.28    1.58
   5   2   8   10.97    1.63
   7  -2   8   10.65    1.67
  -5  -2   8   11.49    1.28
   2  -7   8   11.07    1.59
  -5  -2  -8   12.63    1.32
   2  -7   8   10.22    1.34
   2  -7  -8   10.66    1.48
   2  -7  -8   11.05    1.50
  -2  -5   8   10.41    1.32
  -2  -5  -8   11.17    1.35
   7  -5   9  287.38    8.50
   5  -7   9  285.62    8.64
   7  -5  -9  277.83    8.42
   5  -7  -9  266.62    8.50
   2  -7   9  283.35    8.71
  -2  -5  -9  276.15    8.37
  -2  -5   9  290.13    8.45
   2   5   9  274.13    8.91
   5   2   9  282.21    8.98
   2  -7  -9  282.55    8.46
   2  -7   9  280.84    8.48
   2  -7  -9  276.44    8.43
   5  -7   9  280.29    8.48
   5  -7  -9  295.15    8.51
   2  -7   9  292.48    8.50
   7  -2   9  269.90    8.88
   2  -7   9  262.50    8.57
  -2  -5  -9  271.20    8.46
  -2  -5   9  269.88    8.47
   2  -7  -9  269.73    8.60
   2  -7  -9  276.56    8.61
  -5  -2   9  269.36    8.45
  -5  -2  -9  264.73    8.40
   5  -7  10  527.38   15.10
   7  -5 -10  524.46   14.89
   5  -7 -10  512.43   15.01
  -5  -2  10  568.41   15.03
   7  -5  10  546.30   15.00
  -2  -5  10  557.43   14.95
  -2  -5 -10  533.49   14.89
   5   2  10  518.84   15.60
   2   5  10  531.48   15.60
   2  -7 -10  524.18   14.95
   2  -7  10  526.38   14.95
   5  -7 -10  540.25   14.97
   5  -7  10  528.63   14.96
   2  -7  10  530.58   14.94
   2  -7 -10  529.43   14.94
   7  -2  10  506.20   15.48
  -2  -5 -10  531.86   15.00
   2  -7 -10  506.77   15.08
  -2  -5  10  491.44   14.94
   2  -7  10  478.89   15.03
   2  -7  10  538.55   15.19
  -5  -2 -10  529.10   14.97
  -5  -2  10  489.04   14.90
   2  -7 -10  523.61   15.14
   5  -7  11  190.27    6.38
  -2  -5  11  198.97    6.25
  -5  -2  11  198.58    6.27
  -2  -5 -11  204.12    6.22
  -5  -2 -11  198.64    6.26
   7  -5  11  202.36    6.30
   5  -7 -11  181.09    6.28
   7  -5 -11  188.00    6.18
   5   2  11  187.94    6.92
   2   5  11  205.89    7.04
   2  -7  11  205.18    6.28
   5  -7 -11  191.69    6.22
   5  -7  11  197.66    6.26
   2  -7  11  198.87    6.29
   2  -7 -11  196.42    6.24
   2  -7 -11  206.21    6.32
   7  -2  11  197.07    6.90
   2  -7  11  200.66    6.53
  -2  -5  11  191.91    6.30
  -5  -2  11  189.67    6.25
  -5  -2 -11  188.81    6.24
   2  -7 -11  191.68    6.42
  -2  -5 -11  202.80    6.34
  -2  -5 -12  510.14   14.39
   7  -5 -12  486.49   14.36
   7  -5  12  531.45   14.52
  -5  -2  12  525.29   14.49
   5  -7  12  507.47   14.59
  -5  -2 -12  536.24   14.53
   5  -7 -12  482.33   14.47
  -2  -5  12  518.31   14.42
   5   2  12  493.82   15.27
   2   5  12  519.07   15.35
   2  -7 -12  508.63   14.47
   2  -7  12  514.61   14.45
   5  -7 -12  525.81   14.47
   5  -7  12  498.01   14.44
   2  -7  12  500.75   14.47
   2  -7 -12  508.75   14.47
   7  -2  12  540.04   15.37
  -5  -2 -12  514.56   14.50
   2  -7  12  505.07   14.70
  -2  -5  12  491.85   14.49
  -2  -5 -12  496.74   14.49
   2  -7 -12  491.41   14.62
  -5  -2  12  484.13   14.44
  -5  -2  13  193.69    6.29
   7  -5  13  198.65    6.34
  -2  -5  13  206.92    6.30
   5  -7  13  187.67    6.40
   5   2  13  178.40    7.12
   2   5  13  201.23    7.30
   2  -7  13  201.08    6.30
   2  -7 -13  221.38    6.44
   5  -7 -13  197.46    6.29
   7  -2  13  197.91    7.26
  -2  -5 -13  205.63    6.39
   2  -7  13  204.45    6.58
  -5  -2 -13  196.15    6.34
   2  -7 -14 1072.96   29.71
   2  -7  14 1110.06   29.65
   7  -5 -14 1149.88   29.78
   5  -7 -14 1108.24   29.64
   5   2  14  989.63   30.71
   2   5  14 1109.41   30.89
   2  -7  14 1014.31   29.85
  -2  -5 -14 1072.49   29.74
  -5  -2 -14 1078.00   29.70
  -2  -5  14 1139.06   29.68
   5  -7  14 1029.63   29.74
  -5  -2  14 1131.80   29.70
   7  -5  14 1090.06   29.72
   7  -5 -15  139.12    4.14
  -2  -5 -15  137.22    3.98
   5  -7  15  127.34    4.03
  -2  -5  15  142.30    4.17
   2  -7  15  143.69    4.12
   2  -7 -15  129.58    4.55
  -2  -5  15  139.43    4.55
   7  -5 -15  129.14    4.52
   5  -7 -15  132.93    4.48
   5   2  15  135.92    5.66
  -5  -2  15  132.99    4.11
   2   5  15  145.39    5.72
  -7   2  15  130.46    4.11
  -5  -2  15  139.81    4.54
   7  -5  15  127.12    4.55
   5  -7  15  128.41    4.62
  -7   2 -15  138.66    4.58
  -5  -2 -15  138.14    4.59
  -2  -5 -15  137.77    4.63
  -7   2 -16   10.96    1.06
  -2  -5 -16   11.52    1.13
  -5  -2 -16   12.10    1.11
   7  -5 -16   11.25    0.99
   2  -7 -16   10.43    0.79
   5  -7 -16   10.88    0.87
  -2  -5 -16    9.73    0.81
  -5  -2  16   10.38    1.13
  -2  -5  16    9.78    0.99
   5  -7  16   11.01    0.89
  -2  -5  16    9.43    1.05
   5  -7 -16   10.07    1.06
  -7   5  16   10.51    0.87
  -5  -2  16   11.10    1.02
  -7   2  16   10.48    0.97
  -2   7  16    9.82    1.73
   5   2  16    9.48    1.95
   2   5  16    8.51    1.91
  -5  -2  16   11.21    1.11
   5  -7  16   10.47    1.17
   7  -5  16   13.25    1.19
   7  -2  16   12.72    1.26
   5  -7  17  101.64    3.19
   7  -2  17  103.03    4.75
   2  -7 -17  103.12    3.05
   7  -5 -17   94.37    3.23
   5  -7 -17  104.32    3.16
  -5  -2  17  102.05    3.35
  -7   5  17   92.78    3.14
  -5  -2  17  101.57    3.26
  -2   7  17   97.85    4.56
   2   5  17   98.00    4.78
   5   2  17  100.70    4.84
  -7   2  17   92.25    3.22
   7  -5  18   87.41    2.80
   5  -7  18   83.24    2.79
   7  -2  18   83.15    4.36
   2  -7 -18   89.32    2.68
   7  -5 -18   83.69    2.85
   7  -2 -18   75.02    2.85
   5  -7 -18   85.26    2.75
  -5  -2  18   80.04    2.94
   5   2  18   71.34    4.15
  -2   7  18   87.37    4.22
  -7   5  18   82.99    2.79
  -2  -5  18   80.37    2.69
  -5  -2  18   83.18    2.88
  -7   2  18   79.65    2.85
   2   5  18   87.81    4.48
   5  -7  19  140.29    4.28
   7  -5  19  149.29    4.31
   2  -7  19  142.09    4.30
   7  -2  19  140.28    5.99
   5  -7 -19  146.78    4.27
   7  -5 -19  142.71    4.35
   7  -2 -19  124.21    4.35
  -5  -2  19  141.27    4.44
   2  -7 -19  140.36    4.16
   2   5  19  143.08    6.08
  -7   5  19  142.93    4.29
  -2  -5  19  130.77    4.19
  -5  -2  19  135.74    4.34
   5   2  19  142.68    6.20
  -7   2  19  133.56    4.36
  -2   7  19  138.31    5.80
   7  -5  20   79.81    2.70
   2  -7  20   80.22    2.76
  -2  -5  20   75.61    2.78
   5  -7  20   76.72    2.70
   7  -2  20   80.39    4.37
   7  -5 -20   71.51    2.75
  -2  -5 -20   75.16    2.53
   2  -7 -20   83.71    2.58
  -5  -2  20   81.72    2.89
  -5  -2 -20   74.19    2.62
   7  -2 -20   66.89    2.76
  -2   7  20   78.41    4.12
   2   5  20   82.40    4.47
   5   2  20   75.11    4.36
  -7   5  20   76.28    2.68
  -2  -5  20   76.33    2.61
  -5  -2  20   74.54    2.79
  -7   2  20   72.32    2.75
   2  -7  21  206.62    6.13
   7  -5  21  215.19    6.11
   5  -7  21  215.41    6.15
  -2  -5  21  210.74    6.20
   7  -2  21  202.89    7.90
   7  -5 -21  211.25    6.20
  -5  -2 -21  211.92    6.05
  -5  -2  21  207.86    6.29
  -2  -5 -21  196.29    5.96
   2  -7 -21  209.82    6.00
  -7   2 -21  203.79    5.99
   2   5  21  214.67    8.18
  -7   5  21  207.44    6.12
  -5  -2  21  201.21    6.19
  -2  -5  21  197.73    6.02
  -7   2  21  213.86    6.22
   5  -7  22  183.90    5.72
   7  -5  22  197.18    5.74
   2  -7  22  189.64    5.78
  -2  -5  22  189.12    5.84
   7  -2  22  191.96    7.63
  -5  -2 -22  190.98    5.66
  -5  -2  22  201.98    5.95
  -7   2 -22  190.49    5.60
  -2  -5 -22  185.91    5.60
   7  -5 -22  193.56    5.85
  -7   5  22  205.36    5.77
   2   5  22  176.68    7.58
  -2  -5  22  194.99    5.67
  -5  -2  22  200.53    5.85
  -5   7  22  204.91    7.45
  -7   2  22  184.19    5.82
  -2  -5  23   24.05    1.52
   2  -7  23   24.07    1.49
   7  -5  23   24.19    1.43
   5  -7  23   23.75    1.44
   7  -2  23   26.59    2.75
   5   2  23   25.53    2.80
  -5  -2 -23   24.20    1.33
  -5  -2  23   25.04    1.57
  -7   2 -23   24.70    1.27
  -2  -5 -23   24.67    1.31
   7  -5 -23   25.64    1.55
  -7   5  23   26.13    1.47
  -2  -5  23   25.38    1.39
  -5  -2  23   24.34    1.51
  -5   7  23   24.22    2.44
  -7   2  23   25.96    1.55
   7  -5  24    1.64    0.94
   5  -7  24    1.81    1.03
  -5  -2  24    0.89    1.10
   2  -7  24    1.69    0.96
  -2  -5  24    1.45    1.11
  -5   7  24    1.83    1.59
   7  -2  24    3.57    1.73
  -2   7  24    1.27    1.59
   5   2  24    1.12    1.70
  -5  -2 -24    2.47    0.84
   7  -5 -24    1.96    1.04
  -7   2 -24    2.27    0.74
   5  -7 -24    1.76    0.87
  -2  -5 -24    1.49    0.80
  -5  -2  24    1.47    1.00
  -7   5  24    2.03    0.95
  -7   2  24    1.97    1.08
  -2  -5  24    1.72    0.81
   2  -7  25   78.18    3.01
   5  -7  25   91.28    3.10
  -2  -5  25   81.52    3.14
   7  -5  25   86.53    3.01
   7  -2  25   74.25    4.46
   5   2  25   75.52    4.53
   7  -5 -25   89.81    3.12
   5  -7 -25   87.78    2.99
  -5  -2 -25   89.56    2.90
  -7   2 -25   90.14    2.86
  -5  -2  25   88.62    3.22
  -2  -5 -25   84.04    2.86
  -7   5  25   92.18    3.08
  -5   7  25   82.32    4.35
  -2  -5  25   82.02    2.87
  -5  -2  25   91.98    3.10
  -2   7  25   76.70    4.41
   2   5  25   80.35    4.60
  -7   2  25   92.22    3.13
  -5  -2  26    2.91    1.01
  -7   5  26    4.48    1.06
  -7   2  26    3.45    1.06
  -2  -5  26    2.80    0.83
   2  -7 -26    1.57    0.86
  -5  -2 -26    3.66    0.85
   5  -7 -26    3.76    1.00
   7  -5 -26    2.94    1.03
  -7   2 -26    2.97    0.72
  -2  -5 -26    3.20    0.86
   5  -7  26    2.98    1.06
  -2  -5  26    3.94    1.19
   2  -7  26    2.26    1.05
   7  -5  26    2.41    1.02
  -7   5  27   18.91    1.31
  -5  -2  27   18.78    1.39
  -7   2  27   18.02    1.41
  -2  -5  27   20.30    1.19
   7  -5 -27   19.39    1.43
  -2  -5 -27   16.96    1.19
  -7   2 -27   20.60    1.12
  -5  -2 -27   20.56    1.23
   5  -7 -27   17.59    1.31
   2  -7 -27   18.46    1.23
   2  -7  27   19.71    1.43
  -2  -5  27   15.40    1.43
   7  -5  27   21.23    1.36
   5  -7  27   18.25    1.39
  -7   5  28    4.47    1.02
  -7   2  28    5.73    1.10
  -2  -5  28    4.09    0.80
  -5  -2  28    4.89    1.03
  -5  -2 -28    4.32    0.88
   7  -5 -28    4.42    1.10
   5  -7 -28    5.49    1.02
  -2  -5 -28    5.39    0.91
  -7   2 -28    4.12    0.76
   2  -7 -28    5.55    0.93
   5  -7  28    5.58    1.11
   7  -5  28    6.80    1.02
  -2  -5  28    3.93    1.19
   2  -7  28    4.45    1.07
  -7   5  29   70.48    2.65
  -5  -2  29   74.68    2.67
  -2  -5  29   71.34    2.46
  -7   2  29   81.52    2.79
   5  -7 -29   70.58    2.65
  -5  -2 -29   73.91    2.53
  -2  -5  29   65.75    2.75
   2  -7 -29   75.88    2.61
   7  -5 -29   77.17    2.78
  -2  -5 -29   75.11    2.56
   7  -5  29   72.99    2.67
   2  -7  29   78.67    2.78
   5  -7  29   76.66    2.77
  -5  -2  30   38.73    1.74
  -7   2  30   39.55    1.82
  -7   5  30   39.61    1.76
  -5  -2 -30   37.87    1.66
   2  -7 -30   37.57    1.68
   5  -7 -30   37.40    1.74
  -2  -5 -30   39.94    1.67
  -2  -5  30   37.10    1.87
   5  -7  30   38.68    1.81
   7  -5  30   37.36    1.71
   2  -7  30   34.23    1.78
  -5  -2  31   46.27    1.92
  -5   7  31   46.62    1.90
  -7   2  31   53.19    2.07
  -7   5  31   48.08    1.97
   5  -7 -31   50.73    2.02
   2  -7 -31   51.77    1.92
  -2  -5  31   46.32    2.08
  -2  -5 -31   52.56    1.92
  -5  -2 -31   47.89    1.85
   2  -7  31   48.32    2.06
   5  -7  31   47.94    2.02
  -5   7  32   66.52    2.34
  -7   2  32   69.50    2.45
  -7   5  32   69.37    2.42
  -5  -2  32   65.18    2.33
  -2  -5 -32   69.55    2.34
   2  -7 -32   72.20    2.40
   5  -7 -32   71.78    2.45
  -5  -2 -32   66.18    2.29
  -2  -5  32   66.34    2.49
   2  -7  32   63.08    2.45
   5  -7  32   63.59    2.42
  -5   7  33   20.54    1.16
  -7   2  33   19.64    1.24
  -7   5  33   18.70    1.18
  -5  -2  33   18.36    1.10
   2  -7 -33   20.44    1.16
  -2  -5 -33   20.45    1.14
  -5  -2 -33   18.00    1.04
   5  -7 -33   19.85    1.21
   2  -7  33   19.44    1.28
   5  -7  33   16.35    1.19
  -5   7  34   86.11    2.79
  -7   5  34   94.24    2.84
  -5  -2  34   81.76    2.68
   2  -7 -34   83.08    2.78
  -2  -5 -34   88.41    2.76
   2  -7  34   83.16    2.85
  -5  -2 -34   93.93    2.73
   5  -7 -34   87.25    2.84
   5  -7  34   87.36    2.84
  -5   7  35   58.84    1.97
  -5  -2  35   51.27    1.83
  -2   7  35   60.16    1.96
  -7   5  35   62.05    2.02
   2  -7 -35   57.10    1.96
   5  -7 -35   54.89    1.99
  -2  -5 -35   56.22    1.93
  -5  -2 -35   60.82    1.91
   2  -7  35   53.60    2.02
   5  -7  35   59.62    2.00
  -5  -2  36   14.83    0.74
  -7   5  36   18.63    0.96
  -2   7  36   18.13    0.93
  -5   7  36   17.89    0.94
   2  -7 -36   17.25    0.92
  -5  -2 -36   19.77    0.85
  -2  -5 -36   18.24    0.91
   5  -7  36   17.86    0.94
   2  -7  36   18.37    1.00
  -2   7  37   15.08    0.73
  -7   2  37   15.25    0.73
  -7   5  37   13.26    0.74
  -5   7  37   15.10    0.72
  -2  -5 -37   12.58    0.69
  -5  -2 -37   14.95    0.63
   2  -7 -37   15.99    0.76
  -7   2  38    4.48    0.43
  -7   5  38    4.81    0.47
  -5   7  38    4.59    0.47
   2   5  38    3.41    0.41
  -2   7  38    4.66    0.47
  -2  -5 -38    5.21    0.44
   1  -7   0  139.11    5.05
  -1  -6   0  137.49    5.06
   6  -7   0  138.34    5.17
   7  -6   0  148.66    5.10
  -1  -6   0  141.80    4.94
   6  -7   0  140.33    5.14
   1  -7   0  139.03    4.91
   1   6   0  138.86    4.53
   6   1   0  149.90    4.92
  -1  -6   0  150.81    5.07
  -6  -1   0  139.79    4.99
   1  -7   0  148.50    5.37
   1  -7   0  147.78    5.13
   6  -7  -1  184.49    6.31
   1  -7   1  172.82    6.11
   1  -7  -1  167.69    6.08
  -1  -6  -1  168.87    6.10
   6  -7   1  182.29    6.29
  -1  -6   1  177.54    6.14
   7  -6  -1  199.17    6.25
  -1  -6  -1  179.27    5.99
   1  -7  -1  185.62    6.04
   7  -6   1  206.19    6.32
   1  -7   1  171.63    6.00
  -1  -6   1  177.44    5.96
   6  -7   1  198.90    6.31
   6  -7  -1  199.56    6.38
   1   6   1  181.77    5.77
   6   1   1  178.93    5.93
   1  -7  -1  190.66    6.40
   1  -7   1  181.68    6.15
  -1  -6   1  181.35    6.13
  -6  -1  -1  198.99    6.20
  -6  -1   1  190.77    6.15
  -1  -6  -1  188.53    6.17
   1  -7  -1  192.62    6.19
   1  -7   1  197.07    6.52
   6  -7  -2    1.33    1.23
   1  -7   2    1.61    1.22
   1  -7  -2    2.14    1.18
   6  -7   2    2.51    1.26
  -1  -6   2    1.01    1.09
  -1  -6  -2    2.12    1.12
  -1  -6   2    1.39    1.10
   1  -7   2    1.57    1.14
   1  -7  -2    1.90    1.21
  -1  -6  -2    1.67    1.19
   1   6   2    1.85    0.90
   6   1   2    5.02    1.18
   7  -6   2    2.02    1.23
  -6  -1  -2    1.93    1.18
   7  -6  -2    1.17    1.27
   1  -7  -2    1.45    1.30
   6  -7  -2    0.78    1.20
   1  -7   2    2.41    1.58
  -6  -1   2    2.05    1.15
   1  -7   2    2.98    1.22
   1  -7  -2    2.64    1.20
   6  -7   2    3.85    1.33
  -1  -6   2    1.12    0.96
  -1  -6  -2    1.59    1.02
   1  -7   3  249.73    8.19
   6  -7  -3  267.43    8.40
   1  -7   3  267.28    8.19
   6  -7   3  264.25    8.36
   1  -7  -3  249.08    8.08
  -1  -6  -3  250.97    8.18
  -1  -6   3  253.60    8.19
   1  -7  -3  248.66    8.19
  -1  -6  -3  259.14    8.09
   6  -7   3  278.61    8.42
   7  -6   3  280.31    8.33
   7  -6  -3  270.29    8.24
   6  -7  -3  261.88    8.33
  -1  -6   3  255.64    8.10
   1   6   3  264.89    8.07
   7  -1   3  263.26    8.31
   6   1   3  258.73    8.14
  -1  -6  -3  265.03    8.25
   1  -7   3  273.15    8.53
   1  -7  -3  287.31    8.56
  -1  -6   3  272.30    8.28
  -6  -1   3  269.82    8.25
   1  -7   3  274.63    8.37
   1  -7  -3  261.27    8.30
  -6  -1  -3  271.13    8.25
  -1  -6   4  171.82    5.82
   1  -7   4  167.69    5.79
   1  -7  -4  173.11    5.71
   6  -7   4  174.37    5.96
  -1  -6  -4  168.21    5.70
   7  -6   4  167.29    5.80
   6  -7   4  167.87    5.94
   7  -6  -4  170.86    5.81
   6  -7  -4  176.63    5.95
   1   6   4  168.06    5.72
   7  -1   4  173.12    5.92
   6   1   4  173.10    5.84
   1  -7  -4  180.27    6.07
  -6  -1   4  177.69    5.81
  -1  -6   4  182.24    5.88
   1  -7   4  177.01    5.88
  -1  -6   5   98.09    3.92
   6  -7   5  121.84    4.26
   1  -7   5   98.88    3.99
   1  -7  -5   95.79    3.88
  -1  -6  -5   97.37    3.85
   7  -6  -5  119.51    4.13
   6  -7  -5  119.00    4.26
   1   6   5   92.12    3.92
   7  -1   5  105.83    4.19
   6   1   5  104.71    4.10
  -6  -1   5  108.40    4.00
   1  -7  -5  105.27    4.24
   1  -7   5  101.64    4.04
  -1  -6   5  103.95    3.98
  -1  -6  -6  437.40   12.51
   6  -7   6  374.64   12.43
   1  -7  -6  422.98   12.36
  -1  -6   6  430.20   12.46
   6  -7  -6  438.60   12.59
   1  -7   6  427.23   12.47
   1  -7  -6  444.03   12.53
   1  -7   6  430.73   12.41
   6  -7  -6  412.28   12.50
  -1  -6   6  423.95   12.38
  -1  -6  -6  425.01   12.35
   7  -6  -6  429.10   12.44
   1   6   6  415.19   12.58
   6   1   6  408.84   12.56
   7  -1   6  421.93   12.69
  -1  -6  -6  449.44   12.52
  -6  -1   6  401.15   12.37
   1  -7  -6  432.92   12.70
   1  -7   6  410.11   12.48
  -6  -1  -6  433.54   12.45
  -1  -6   6  410.83   12.43
   1  -7  -6  447.96   12.56
   1  -7   6  452.12   12.79
  -1  -6   7  356.57   11.24
  -1  -6  -7  381.13   11.32
   1  -7   7  378.37   11.26
   1  -7  -7  364.15   11.20
   1  -7   7  370.06   11.32
   6  -7   7  387.93   11.41
   6  -7  -7  413.78   11.48
   1  -7  -7  371.40   11.31
  -1  -6   7  385.24   11.25
  -1  -6  -7  363.50   11.16
   7  -6  -7  402.15   11.35
   6  -7  -7  391.06   11.43
   7  -6   7  409.68   11.41
   6  -7   7  419.91   11.56
   1   6   7  360.52   11.51
   6   1   7  385.35   11.59
   7  -1   7  372.01   11.56
   1  -7  -7  357.29   11.48
  -1  -6  -7  399.29   11.37
  -1  -6   7  361.55   11.29
  -6  -1  -7  419.22   11.42
  -6  -1   7  366.68   11.27
   1  -7   7  355.77   11.33
   1  -7  -7  399.45   11.45
   1  -7   7  407.88   11.68
   1  -7  -8   78.25    3.23
   1  -7   8   85.51    3.29
   1  -7  -8   85.22    3.38
   6  -7   8   80.58    3.38
   1  -7   8   78.17    3.28
   6  -7  -8   84.71    3.39
   6  -7   8   78.16    3.42
  -1  -6  -8   79.02    3.19
   7  -6   8   75.83    3.31
   6  -7  -8   78.43    3.38
   7  -6  -8   73.75    3.19
  -1  -6   8   81.73    3.22
   1   6   8   85.27    3.63
   7  -1   8   73.43    3.48
   6   1   8   77.98    3.60
  -1  -6   8   79.92    3.29
   1  -7   8   80.59    3.54
  -1  -6  -8   81.91    3.31
  -6  -1  -8   80.10    3.27
  -6  -1   8   76.12    3.23
   1  -7   8   81.86    3.39
   1  -7  -8   78.46    3.35
   1  -7  -8   74.12    3.43
   1  -7   9   30.98    1.99
   1  -7  -9   30.97    1.97
   1  -7  -9   28.38    1.90
   6  -7  -9   35.29    2.05
   1  -7   9   30.24    1.94
   6  -7   9   32.99    2.07
   6  -7   9   37.34    2.20
   6  -7  -9   36.37    2.13
   7  -6  -9   35.82    2.04
  -1  -6  -9   32.13    1.91
   7  -6   9   39.01    2.17
  -1  -6   9   32.95    1.93
   1   6   9   31.49    2.23
   7  -1   9   35.66    2.44
   6   1   9   30.44    2.34
  -1  -6  -9   32.95    1.96
  -6  -1   9   30.80    1.90
  -1  -6   9   29.38    1.93
  -6  -1  -9   30.35    1.87
   1  -7  -9   31.20    2.02
   1  -7   9   29.49    1.95
   1  -7  -9   29.54    2.11
   1  -7   9   31.34    2.19
   1  -7 -10    4.10    1.15
   1  -7  10    2.67    1.09
   6  -7 -10    3.54    1.15
   6  -7  10    2.55    1.13
   1  -7  10    4.13    1.14
  -1  -6  10    4.77    1.11
   1  -7 -10    4.20    1.11
  -1  -6 -10    3.59    1.06
   1   6  10    2.58    1.35
   6   1  10    2.95    1.48
   7  -1  10    3.26    1.42
   1  -7  10    4.51    1.31
   7  -6  10    3.88    1.20
   7  -6 -10    4.89    1.15
   1  -7 -10    3.49    1.29
  -6  -1  10    2.67    1.04
   6  -7 -10    4.36    1.22
   6  -7  10    5.87    1.39
  -1  -6  10    4.19    1.12
  -1  -6 -10    4.80    1.08
   1  -7  10    3.92    1.14
   1  -7 -10    4.68    1.20
  -6  -1 -10    3.08    1.02
   7  -6  11   58.71    2.77
   7  -6 -11   56.28    2.70
   1  -7 -11   60.27    2.71
   1  -7 -11   64.30    2.70
   1  -7  11   59.83    2.70
   1  -7  11   59.36    2.66
   6  -7 -11   56.27    2.60
   6  -7  11   57.33    2.66
  -1  -6  11   61.22    2.67
   6  -7  11   58.43    2.81
   7  -6  11   58.53    2.72
   7  -6 -11   52.04    2.60
   6  -7 -11   53.57    2.66
  -1  -6 -11   60.68    2.64
   1   6  11   61.98    3.29
   6   1  11   58.21    3.24
   7  -1  11   59.83    3.13
   1  -7 -11   59.02    2.76
  -6  -1 -11   60.03    2.68
   1  -7  11   54.59    2.73
  -1  -6  11   54.20    2.63
  -1  -6 -11   60.65    2.73
  -6  -1  11   56.26    2.63
   7  -6  12  124.95    4.33
   1  -7 -12  119.41    4.18
   1  -7 -12  112.87    4.20
   1  -7  12  112.68    4.19
   1  -7  12  119.58    4.18
   7  -6 -12  117.62    4.22
   6  -7 -12  113.97    4.13
   6  -7  12  110.86    4.12
   6  -7 -12  117.72    4.24
  -1  -6  12  117.20    4.14
   7  -6  12  119.53    4.27
   7  -6 -12  113.42    4.18
   6  -7  12  119.47    4.32
  -1  -6 -12  121.57    4.18
   1   6  12  122.03    4.88
  -1   7  12  125.66    4.93
   7  -1  12  111.11    4.85
   6   1  12  102.40    4.78
  -1  -6 -12  111.71    4.21
  -6  -1  12  112.26    4.17
  -7   1 -12  123.90    4.26
  -7   1  12  111.43    4.15
   1  -7  12  106.20    4.26
  -6  -1 -12  115.46    4.18
  -1  -6  12  110.05    4.20
   1  -7 -12  119.67    4.36
  -1  -6  13   35.74    1.92
   1  -7  13   38.62    1.97
   1  -7 -13   34.25    1.97
   6  -7 -13   30.42    1.86
   7  -6 -13   30.13    1.87
   6  -7  13   33.26    2.02
  -6  -1  13   33.51    1.91
   7  -6  13   30.49    1.94
   1   6  13   36.63    2.62
  -1   7  13   39.52    2.60
   7  -1  13   32.53    2.51
   6   1  13   31.08    2.58
   1  -7 -13   34.21    2.05
  -6  -1 -13   35.41    1.93
  -7   1 -13   37.22    1.99
  -1  -6 -13   37.42    2.03
  -7   1 -14  288.53    8.63
  -6  -1 -14  286.43    8.62
  -1  -6 -14  279.40    8.70
   7  -6 -14  283.61    7.99
  -1  -6  14  299.21    8.61
   1  -7  14  274.62    8.52
   6  -7 -14  297.08    8.58
   7  -6 -14  304.55    8.67
   1   6  14  283.58    9.60
  -7   1  14  275.07    8.02
  -1   7  14  298.93    9.56
   6   1  14  270.01    9.54
   7  -1  14  278.24    9.60
   7  -6  14  276.45    8.64
   6  -7  14  276.11    8.69
  -6  -1  14  289.14    8.60
  -1  -6 -15   41.14    2.23
  -7   1 -15   50.84    2.24
  -6  -1 -15   47.90    2.22
   1  -7 -15   45.24    1.63
  -1  -6 -15   44.11    1.62
   6  -7 -15   46.54    1.72
  -6  -1  15   47.43    1.94
   1  -7  15   44.32    1.79
  -1  -6  15   46.32    1.83
   1  -7  15   45.87    2.17
   7  -6 -15   47.90    2.21
   6  -7 -15   47.83    2.19
  -1  -6  15   42.93    2.16
   1   6  15   45.40    3.01
  -7   1  15   44.43    1.84
  -1   7  15   44.85    2.97
   7  -1  15   46.75    3.15
   6   1  15   45.66    3.13
   7  -6  15   48.48    2.31
  -6  -1  15   46.69    2.18
   6  -7  15   43.56    2.27
  -6  -1 -16    1.14    0.73
   6  -7  16    1.41    0.89
  -1  -6 -16    1.02    0.82
   7  -6  16    1.86    0.94
  -7   1 -16    1.02    0.76
   1  -7 -16    0.96    0.54
  -1  -6 -16    0.70    0.58
   6  -7 -16    1.33    0.68
  -6  -1  16    1.95    0.93
   1  -7  16    1.13    0.77
   6  -7  16    0.82    0.73
  -1  -6  16    1.32    0.87
   6  -7 -16    1.61    0.86
  -7   1  16    2.65    0.84
  -1   7  16    2.48    1.47
   6   1  16    1.22    1.62
   7  -1  16    1.00    1.67
   1   6  16   -0.20    1.43
  -1  -6  16    1.16    0.81
   1  -7  16    2.31    0.96
  -1  -6  17  124.00    3.85
   1  -7  17  124.19    3.83
   6  -7  17  116.98    3.75
   6   1  17  117.97    5.46
   6  -7 -17  126.30    3.74
   1  -7 -17  122.24    3.62
  -6  -1  17  114.31    3.90
  -1  -6 -17  118.60    3.62
  -1   7  17  121.05    5.25
  -7   1  17  114.62    3.82
   1   6  17  123.86    5.44
   6  -7  18  255.01    7.64
  -1  -6  18  275.75    7.75
   7  -6  18  278.21    7.67
   6   1  18  270.01    9.65
   7  -6 -18  244.99    7.66
   6  -7 -18  276.79    7.66
  -1  -6 -18  281.35    7.54
  -6  -1  18  274.65    7.82
   1  -7 -18  270.32    7.53
  -1   7  18  286.78    9.48
   1   6  18  276.95    9.60
  -7   1  18  251.99    7.74
   7  -6  19  102.20    3.15
   6  -7  19   93.11    3.13
   7  -1  19   93.06    4.88
   6   1  19   96.98    4.93
  -1  -6 -19   90.47    2.95
   1  -7 -19   86.42    2.92
   6  -7 -19   97.06    3.14
   7  -6 -19   96.88    3.19
  -1   7  19   91.61    4.62
   1   6  19   99.54    4.82
  -7   1  19   89.34    3.20
   7  -6  20   31.99    1.61
   6  -7  20   30.36    1.61
   7  -1  20   35.82    3.07
   1  -7 -20   34.77    1.44
   7  -6 -20   32.16    1.65
  -1   7  20   39.60    2.98
  -7   1  20   31.62    1.72
   1   6  20   32.39    3.02
   7  -6  21  105.14    3.42
   1  -7  21   98.77    3.47
   6  -7  21   98.38    3.41
   7  -1  21  102.37    5.13
   7  -6 -21  105.74    3.45
  -6  -1 -21  102.34    3.35
   1  -7 -21  104.21    3.25
  -6  -1  21  100.35    3.52
  -1   7  21   90.43    4.88
  -7   6  21  110.18    3.38
  -7   1  21  101.68    3.50
   1   6  21   99.61    5.17
   1  -7  22  172.27    5.23
   7  -6  22  170.13    5.19
  -1  -6  22  178.68    5.27
   6  -7  22  167.60    5.21
   7  -1  22  169.34    7.10
   6   1  22  175.21    7.31
  -7   1 -22  174.52    5.09
   7  -6 -22  162.53    5.20
  -6  -1 -22  179.93    5.11
   1  -7 -22  172.49    5.04
   1   6  22  180.16    7.19
  -1   7  22  160.61    6.89
  -6  -1  22  171.50    5.32
  -7   1  22  156.72    5.25
  -7   6  22  163.81    5.15
  -1  -6  23   61.34    2.51
   6  -7  23   65.28    2.49
   1  -7  23   58.94    2.43
   7  -6  23   68.49    2.50
   7  -1  23   63.56    4.07
   6   1  23   60.58    3.98
   6  -7 -23   62.76    2.45
  -6  -1 -23   65.79    2.35
  -7   1 -23   62.54    2.30
   7  -6 -23   68.14    2.54
   1   6  23   55.31    3.96
  -7   6  23   67.87    2.44
  -7   1  23   60.70    2.56
  -6   7  23   61.46    3.72
  -6  -1  23   62.40    2.53
   7  -6  24   15.92    1.25
   6  -7  24   14.93    1.33
   1  -7  24   16.59    1.37
  -1  -6  24   14.91    1.37
  -7   6  24   11.72    1.82
   7  -1  24   14.42    2.28
   6   1  24   10.14    2.23
  -6   7  24   12.37    2.00
  -7   1 -24   16.05    1.07
  -1  -6 -24   13.34    1.06
   6  -7 -24   14.33    1.25
   7  -6 -24   15.67    1.27
  -6  -1 -24   14.42    1.12
  -7   6  24   14.20    1.17
  -6  -1  24   14.72    1.36
  -7   1  24   15.08    1.33
  -7   6  25   18.03    1.28
  -6  -1  25   18.09    1.38
  -7   1  25   16.61    1.41
   7  -6 -25   15.80    1.35
   6  -7 -25   17.40    1.31
  -6  -1 -25   18.02    1.15
  -7   1 -25   17.91    1.11
  -1  -6 -25   14.66    1.11
   7  -6  25   19.26    1.37
   6  -7  25   17.00    1.34
  -1  -6  25   16.97    1.42
   1  -7  25   15.61    1.34
  -6  -1  26   45.93    2.04
  -7   1  26   43.38    2.04
  -7   6  26   44.34    1.93
   6  -7 -26   41.66    1.93
   7  -6 -26   40.82    1.97
  -6  -1 -26   45.25    1.81
  -7   1 -26   44.31    1.77
  -1  -6 -26   43.04    1.75
  -1  -6  26   37.80    1.96
   7  -6  26   42.77    1.95
   6  -7  26   42.20    1.95
   1  -7  26   39.55    1.97
  -7   6  27   51.47    2.04
  -6  -1  27   46.43    2.10
  -7   1  27   49.38    2.15
   6  -7 -27   49.52    2.07
  -6  -1 -27   49.05    1.91
  -7   1 -27   53.65    1.91
   1  -7 -27   45.54    1.93
   7  -6 -27   46.59    2.09
  -1  -6 -27   46.82    1.87
   1  -7  27   46.72    2.11
  -1  -6  27   42.50    2.07
   6  -7  27   48.68    2.10
   7  -6  27   45.81    2.01
  -7   6  28   12.91    1.21
  -6   7  28   13.95    1.18
  -7   1  28   14.63    1.39
  -6  -1  28   14.59    1.33
   6  -7 -28   12.96    1.23
  -7   1 -28   15.83    1.08
  -6  -1 -28   12.66    1.08
   1  -7 -28   16.97    1.19
   7  -6 -28   15.18    1.35
  -1  -6 -28   15.89    1.14
   1  -7  28   14.47    1.35
   7  -6  28   14.84    1.26
   6  -7  28   14.04    1.32
  -1  -6  28   15.45    1.39
  -7   6  29   88.80    3.03
  -6   7  29   90.75    2.98
  -6  -1  29   90.75    3.06
   1  -7 -29   87.91    2.95
  -6  -1 -29   90.44    2.92
   7  -6 -29   82.56    3.07
  -1  -6 -29   88.71    2.93
  -7   1 -29   92.99    2.89
   6  -7 -29   86.96    3.02
   1  -7  29   85.27    3.11
   7  -6  29   90.83    3.07
   6  -7  29   89.44    3.08
  -1  -6  29   82.91    3.14
  -7   6  30    4.30    0.92
  -6   7  30    5.60    0.96
  -6  -1  30    6.61    1.01
   7  -6 -30    5.81    1.09
  -7   1 -30    5.34    0.77
   6  -7 -30    6.07    1.00
  -1  -6 -30    6.70    0.94
   1  -7 -30    4.08    0.90
  -6  -1 -30    7.08    0.84
  -1  -6  30    5.44    1.13
   1  -7  30    7.49    1.16
   6  -7  30    5.86    1.03
   7  -6  30    5.56    0.99
  -6   7  31    6.89    0.90
  -7   6  31    5.05    0.90
  -6  -1  31    5.58    0.90
  -7   1 -31    5.20    0.74
  -1  -6 -31    4.88    0.85
   6  -7 -31    5.11    1.00
   1  -7 -31    5.41    0.87
  -6  -1 -31    4.68    0.78
   6  -7  31    4.22    0.97
   1  -7  31    4.41    1.02
  -1  -6  31    3.94    1.08
   7  -6  31    4.00    0.90
  -6   7  32    6.02    0.87
  -6  -1  32    6.33    0.87
  -7   6  32    6.39    0.94
   6  -7 -32    6.78    0.96
   1  -7 -32    6.33    0.88
  -7   1 -32    6.46    0.70
  -6  -1 -32    6.27    0.79
  -1  -6 -32    6.43    0.87
  -1  -6  32    5.14    1.03
   1  -7  32    6.60    1.02
   6  -7  32    5.66    0.94
   7  -6  32    5.18    0.87
  -7   6  33    1.87    0.77
  -6   7  33    1.34    0.76
  -6  -1  33    1.23    0.71
  -6  -1 -33    1.40    0.63
   1  -7 -33    0.59    0.73
   6  -7 -33    1.71    0.86
  -1  -6 -33    1.26    0.73
   7  -6  33    1.14    0.73
   6  -7  33    0.30    0.81
   1  -7  33    1.19    0.89
  -1  -6  33    1.99    0.93
  -7   6  34    4.44    0.78
  -6   7  34    4.30    0.75
  -6  -1  34    2.93    0.69
  -6  -1 -34    4.76    0.66
   1  -7 -34    3.99    0.74
  -1  -6 -34    3.97    0.73
   1  -7  34    3.74    0.83
   6  -7  34    4.26    0.79
  -7   6  35   13.91    0.94
  -7   1  35   16.83    0.95
  -6  -1  35   13.75    0.85
  -6   7  35   15.93    0.94
  -1  -6 -35   14.30    0.89
   1  -7 -35   16.10    0.93
   1  -7  35   14.46    0.99
  -6  -1 -35   15.53    0.82
   6  -7  35   14.37    0.92
  -6  -1  36    6.40    0.54
  -7   1  36    6.21    0.60
  -1   7  36    6.59    0.64
  -7   6  36    6.41    0.65
  -6   7  36    7.13    0.65
   1  -7 -36    6.59    0.63
  -6  -1 -36    7.13    0.53
  -1  -6 -36    6.50    0.62
   6  -7  36    5.53    0.62
  -7   1  37    9.68    0.61
   1   6  37    9.15    0.64
  -7   6  37    9.83    0.64
  -6   7  37   11.56    0.64
  -1   7  37    9.50    0.62
  -1  -6 -37    8.39    0.62
   1  -7 -37    9.50    0.63
  -1   7  38   14.07    0.60
  -7   6  38   10.71    0.58
  -6   7  38   11.44    0.59
  -1  -6 -38   13.15    0.58
   1  -7 -38   12.95    0.60
   0   7   0  998.26   28.54
   0  -7   0 1002.75   29.04
   7  -7   0 1140.50   29.23
   0  -7   0 1043.09   28.93
   0  -7   0 1057.53   29.07
   0  -7   0 1120.07   29.48
   0   7   1  120.30    4.17
   0  -7  -1  119.75    4.38
   7  -7   1  122.06    4.64
   7  -7  -1  126.46    4.61
   0  -7   1  115.45    4.37
   0  -7   1  123.94    4.57
   0  -7  -1  119.09    4.51
   0  -7   1  121.92    4.81
   0  -7  -1  124.47    4.88
   0  -7  -1  112.36    4.51
   0  -7   1  115.35    4.52
   0  -7  -2    2.93    1.18
   0  -7   2   18.15    1.54
   0  -7   2    3.75    1.37
   0  -7  -2   14.02    1.64
   0   7   2    4.15    1.00
   7   0   2    3.60    1.28
   7  -7   2    4.53    1.44
   0  -7   2    1.77    1.40
   7  -7  -2    4.58    1.36
   0  -7   2    3.05    1.16
   0  -7  -2    2.60    1.44
   0  -7  -2   12.47    1.46
   7  -7   3   99.70    3.78
   7  -7  -3   97.02    3.73
   0  -7  -3   80.35    3.44
   0  -7   3   77.34    3.41
   0   7   3   76.32    3.33
   0  -7   3   83.43    3.59
   0  -7  -3   80.28    3.58
   7   0   3   95.27    3.63
   0  -7   3   80.16    3.49
   0  -7  -3   79.38    3.48
   0  -7   3   85.68    3.90
   0  -7  -3   87.58    3.87
   7  -7  -4   20.25    1.90
   7  -7   4   24.84    1.99
   0  -7  -4   15.28    1.66
   0   7   4   12.87    1.60
   0  -7   4   16.01    1.68
   7   0   4   19.48    1.75
   0  -7  -4   14.14    1.96
   0  -7   4   17.77    1.67
   7  -7  -5 1714.81   45.40
   0  -7  -5 1657.39   45.17
   0   7   5 1729.79   45.41
   0  -7   5 1676.86   45.36
   7  -7   5 1616.61   45.42
   7   0   5 1690.17   45.44
   0  -7   5 1599.46   45.28
   7  -7  -6  279.68    8.59
   0  -7  -6  266.22    8.38
   0  -7   6  275.05    8.44
   0   7   6  270.13    8.66
   0  -7  -6  276.31    8.58
   0  -7   6  267.44    8.52
   7  -7   6  273.49    8.65
   7  -7  -6  282.48    8.71
   7   0   6  274.54    8.68
   0  -7  -6  260.30    8.47
   0  -7   6  250.17    8.43
   0  -7  -7  112.40    4.26
   0  -7   7  110.69    4.31
   7  -7   7  137.59    4.65
   7  -7  -7  125.21    4.51
   0   7   7  123.09    4.67
   7  -7   7  114.57    4.50
   0  -7   7  106.16    4.32
   0  -7  -7  117.93    4.47
   7  -7  -7  124.73    4.60
   7   0   7  117.53    4.67
   0  -7  -7  113.91    4.37
  -7   0  -7  119.98    4.43
  -7   0   7  114.61    4.35
   0  -7   7  108.36    4.37
   0  -7   8  492.95   14.12
   7  -7   8  498.73   14.29
   7  -7  -8  504.40   14.26
   0  -7  -8  478.72   14.06
   0   7   8  508.68   14.61
   7  -7   8  486.50   14.28
   0  -7   8  463.04   14.13
   7  -7  -8  520.42   14.35
   0  -7  -8  475.23   14.17
   7   0   8  457.76   14.46
  -7   0   8  475.08   14.17
  -7   0  -8  503.23   14.24
   0  -7  -8  486.81   14.25
   0  -7   8  474.44   14.23
   7  -7   9 1807.01   46.61
   7  -7  -9 1676.86   46.46
   0   7   9 1782.00   47.00
   0  -7   9 1685.06   46.45
   7  -7   9 1586.04   46.45
   0  -7  -9 1723.95   46.37
   0  -7   9 1779.36   46.44
   0  -7  -9 1805.43   46.54
   7  -7  -9 1670.93   46.50
   7   0   9 1625.16   46.90
  -7   0   9 1688.06   46.46
   0  -7  -9 1754.97   46.58
  -7   0  -9 1759.09   46.50
   0  -7   9 1667.39   46.54
   7  -7  10  224.01    6.99
   7  -7 -10  221.97    6.91
   0   7  10  202.04    7.31
   7  -7 -10  227.78    6.96
   0  -7  10  198.02    6.77
   0  -7 -10  203.80    6.80
   0  -7  10  207.87    6.76
   0  -7 -10  195.49    6.68
   7  -7  10  224.09    6.98
   7   0  10  209.95    7.43
  -7   0 -10  220.06    6.87
  -7   0  10  204.07    6.79
   0  -7  10  187.37    6.81
   0  -7 -10  202.95    6.85
   7  -7  11  620.38   17.05
   7  -7 -11  582.76   16.93
   0   7  11  610.73   17.64
   0  -7  11  608.68   16.91
   7  -7 -11  590.55   16.93
   0  -7 -11  599.94   16.89
   7  -7  11  578.97   16.94
   7   0  11  600.62   17.67
   0  -7 -11  588.81   17.01
  -7   0  11  580.87   16.90
   0  -7  11  569.13   16.98
  -7   0 -11  594.45   16.93
   7  -7 -12  192.31    6.53
   7  -7  12  194.31    6.57
   0   7  12  215.78    7.32
   0  -7 -12  205.89    6.50
   0  -7  12  199.17    6.48
   7  -7 -12  205.10    6.55
   7  -7  12  216.18    6.64
   7   0  12  194.03    7.23
   0  -7  12  191.16    6.58
  -7   0  12  188.34    6.44
  -7   0 -12  202.15    6.53
   0  -7 -12  192.28    6.58
   7  -7  13  397.38   12.02
   0  -7  13  414.87   11.90
   7  -7 -13  388.89   11.83
   0   7  13  426.29   12.87
  -7   0  13  406.28   11.21
   7   0  13  395.19   12.86
   0  -7 -13  402.07   12.07
  -7   0 -13  413.80   11.97
   0  -7 -14  685.24   19.46
  -7   0 -14  733.07   19.38
   7  -7 -14  678.25   18.52
   0  -7 -14  668.05   18.38
   0  -7  14  686.04   18.57
   0  -7  14  695.10   19.26
   7  -7 -14  704.83   19.24
   0   7  14  706.29   20.33
  -7   0  14  684.90   18.62
   7   0  14  685.86   20.40
   7  -7  14  681.61   19.39
   0  -7 -15   31.13    1.92
  -7   0 -15   27.69    1.76
   7  -7 -15   26.89    1.36
   0  -7 -15   26.50    1.18
   0  -7  15   28.79    1.44
   7  -7 -15   27.85    1.75
   0  -7  15   27.62    1.73
   0   7  15   27.98    2.46
  -7   0  15   27.98    1.43
   7   0  15   30.54    2.66
  -7   0  15   31.52    1.82
   7  -7  15   27.96    1.87
  -7   0 -16  132.31    4.67
   7  -7 -16  135.19    4.14
   0  -7 -16  137.87    4.01
   0  -7  16  141.68    4.24
   0  -7  16  136.12    4.63
   7  -7 -16  133.09    4.61
   0   7  16  147.20    5.93
  -7   0  16  132.85    4.25
   7   0  16  136.66    5.83
   7  -7  16  125.49    4.71
   7  -7  17  322.09    9.17
   0  -7  17  352.44    9.29
   7   0  17  325.89   11.25
   0  -7 -17  328.24    9.04
   7  -7 -17  325.03    9.19
   0   7  17  329.63   11.09
  -7   0  17  307.76    9.26
   0  -7  18  581.53   16.08
   7  -7  18  620.83   16.05
   7   0  18  579.04   18.22
   7  -7 -18  584.18   16.04
   0  -7 -18  584.01   15.88
   0   7  18  571.72   18.02
  -7   0  18  564.95   16.14
   0  -7  19  665.32   17.66
   7  -7  19  639.40   17.57
   0  -7 -19  662.32   17.43
   0   7  19  651.98   19.71
  -7   0  19  600.45   17.65
   7  -7  20   48.44    2.01
   0  -7 -20   46.85    1.78
   0   7  20   42.08    3.34
  -7   0  20   44.34    2.03
   7  -7  21    4.46    1.02
   7   0  21    1.62    1.80
   0   7  21    5.10    1.87
   0  -7 -21    4.75    0.84
  -7   0  21    4.65    1.17
   7  -7  22   87.99    3.01
   7   0  22   83.36    4.80
   0  -7 -22   85.44    2.80
   7  -7 -22   82.08    3.02
  -7   0 -22   88.22    2.92
  -7   0  22   79.19    3.08
   0   7  22   91.25    4.85
   7  -7  23  292.73    8.46
   0  -7  23  286.04    8.51
   7   0  23  264.15   10.51
   7  -7 -23  307.14    8.53
  -7   0 -23  302.12    8.38
   0   7  23  279.50   10.57
   7  -7  24   61.61    2.43
   0  -7  24   62.79    2.48
   7   0  24   60.59    3.98
  -7   0 -24   64.94    2.30
   7  -7 -24   55.14    2.38
  -7   7  24   61.89    2.33
  -7   7  24   57.13    3.52
  -7   7  25   73.91    2.66
   7  -7 -25   74.03    2.75
  -7   0 -25   77.09    2.59
   7  -7  25   75.30    2.74
   0  -7  25   69.00    2.76
  -7   7  26   21.64    1.38
   7  -7 -26   20.86    1.48
  -7   0 -26   22.13    1.28
   7  -7  26   24.12    1.53
  -7   7  27  331.94    9.28
   7  -7 -27  334.16    9.38
  -7   0 -27  344.54    9.19
   0  -7 -27  301.87    9.15
   7  -7  27  333.25    9.33
   0  -7  27  320.80    9.37
  -7   7  28  122.39    3.85
   0  -7 -28  121.27    3.79
   7  -7 -28  118.52    3.93
  -7   0 -28  119.98    3.75
   0  -7  28  117.63    3.97
   7  -7  28  126.31    3.99
  -7   7  29   45.46    1.97
   7  -7 -29   48.83    2.05
   0  -7 -29   51.77    1.94
  -7   0 -29   47.98    1.87
   0  -7  29   52.28    2.15
   7  -7  29   50.14    2.10
  -7   7  30   70.46    2.55
  -7   0  30   72.70    2.68
  -7   0 -30   72.18    2.44
   0  -7 -30   74.19    2.50
   7  -7 -30   78.13    2.71
   7  -7  30   74.98    2.63
   0  -7  30   72.44    2.73
  -7   7  31  128.93    3.96
  -7   0  31  128.67    3.99
   0  -7 -31  133.01    3.91
   7  -7 -31  128.22    4.03
   0  -7  31  130.75    4.08
  -7   0 -31  128.35    3.83
   7  -7  31  118.61    3.95
  -7   0  32   54.49    2.05
  -7   7  32   57.74    2.04
   0  -7  32   48.93    2.10
   0  -7 -32   54.39    1.97
  -7   0 -32   55.14    1.89
   7  -7  32   51.72    2.03
  -7   0  33   24.75    1.25
  -7   7  33   26.42    1.28
   0  -7 -33   27.20    1.23
   0  -7  33   23.74    1.34
  -7   0 -33   24.79    1.11
   7  -7  33   25.78    1.28
  -7   0  34   19.93    1.04
  -7   7  34   19.67    1.07
   0  -7 -34   19.75    1.06
  -7   0 -34   19.64    0.91
   0  -7  34   19.32    1.14
   7  -7  34   21.15    1.06
  -7   0  35    3.80    0.64
  -7   7  35    4.25    0.65
   0  -7 -35    4.06    0.65
  -7   0  36   43.26    1.46
  -7   7  36   44.74    1.51
   0  -7 -36   44.59    1.50
  -7   7  37   17.54    0.82
   0   7  37   20.52    0.82
   0  -7 -37   19.33    0.80
  -4  -4   0 3959.31  101.73
   4  -8   0 3817.71  101.99
   4   4   0 3870.36  101.21
  -4  -4   0 3873.84  101.70
   4  -8   0 3587.61  101.70
   4  -8   0 3742.93  101.68
   4  -8   1    7.92    1.76
   4  -8  -1    7.19    1.67
  -4  -4   1    7.25    1.50
  -4  -4  -1   10.17    1.56
   4   4  -1    8.86    1.08
   4   4   1    8.67    1.22
  -4  -4   1    8.92    1.45
   4  -8  -1    6.94    1.84
  -4  -4  -1    7.25    1.39
   4  -8   1   12.64    1.87
   4  -8  -1    7.39    1.76
  -4  -4   2 1076.54   28.44
   4  -8  -2 1080.24   28.76
  -4  -4  -2 1034.89   28.36
   4  -8   2 1061.98   28.77
   4   4   2 1060.52   28.14
  -4  -4   2 1081.65   28.49
  -4  -4  -2 1041.70   28.43
   4  -8  -2  925.26   28.27
   4  -8   2 1037.56   28.40
   4  -8  -2 1021.21   28.47
   4  -8   2  911.51   28.34
   4  -8   3    2.34    1.35
  -4  -4  -3    2.08    1.08
   4  -8  -3    1.29    1.19
  -4  -4   3    2.57    1.20
   4  -8  -3    1.55    1.36
   4  -8   3    2.44    1.40
   4   4   3    0.71    1.00
   4  -8   3    3.05    1.58
   4  -8  -3    2.14    1.56
  -4  -4  -3    2.30    1.25
  -4  -4   3    2.27    1.17
   4   4   4 1272.85   33.12
   4  -8  -4 1229.49   33.38
  -4  -4  -4 1250.06   33.10
  -4  -4   4 1162.63   33.09
   4  -8  -4 1166.59   33.11
   4  -8   4 1165.17   33.12
   4  -8  -5    5.02    1.40
  -4  -4  -5    4.83    1.36
   4  -8   5    4.73    1.39
   4   4   5    8.21    1.49
   4  -8  -5    3.56    1.47
  -4  -4   5    3.97    1.30
   4   4   6  876.80   24.12
  -4  -4   6  918.49   23.98
  -4  -4  -6  846.05   23.84
   4  -8   6  844.58   24.13
   4  -8  -6  849.24   24.08
  -4  -4   6  823.89   23.88
  -4  -4  -6  868.17   23.92
   4  -8   6  853.80   23.88
   4  -8   6  831.99   23.91
   4  -8  -6  886.57   23.99
   4  -8  -6  836.87   23.85
   4  -8  -7    0.11    1.27
   4  -8   7    0.05    1.26
  -4  -4   7    0.21    1.11
  -4  -4  -7    0.42    0.96
   4  -8  -7    0.93    1.13
   4  -8   7    0.33    1.09
   4   4   7    1.10    1.29
  -4  -4  -7    1.37    1.07
   4  -8   7    1.27    1.35
   4  -8  -7    0.37    1.18
  -4  -4   7    0.11    0.99
   4   4   8  240.73    7.87
  -4  -4   8  247.52    7.56
   4  -8   8  232.73    7.68
   4  -8  -8  231.94    7.64
  -4  -4  -8  233.43    7.45
  -4  -4  -8  230.26    7.51
  -4  -4   8  223.96    7.47
   4  -8   8  243.39    7.56
   4  -8   8  235.78    7.52
   4  -8  -8  230.40    7.50
   4  -8  -8  240.95    7.54
  -4  -4   9    0.90    1.08
  -4  -4  -9    1.76    1.12
   4  -8  -9    0.58    1.06
   4  -8   9    0.96    1.05
   4   4   9    1.41    1.34
   4  -8  -9   -0.12    1.21
  -4  -4   9    0.50    1.01
   4  -8   9    0.80    1.27
  -4  -4  -9    0.16    1.02
   4   4  10  700.42   20.03
  -4  -4  10  712.36   19.36
  -4  -4 -10  707.07   19.34
   4  -8  10  696.25   19.59
   4  -8 -10  668.98   19.49
  -4  -4 -10  702.98   19.42
  -4  -4  10  645.14   19.34
   4  -8 -10  679.47   19.34
   4  -8  10  668.82   19.32
  -4  -4  11    4.94    1.30
  -4  -4 -11    2.75    1.20
   4  -8  11    4.71    1.26
   4  -8 -11    4.63    1.26
   4   4  11    3.08    1.75
   8  -4 -11    3.27    1.26
   4  -8 -11    5.18    1.39
   4  -8  11    3.34    1.37
  -4  -4  11    4.02    1.19
  -4  -4 -11    3.47    1.16
   4   4  12 1842.02   50.92
  -4  -4  12 1892.13   49.96
  -4  -4 -12 1873.67   49.95
   4  -8 -12 1763.62   50.07
   8  -4  12 1928.70   50.03
   4  -8  12 1820.08   50.19
  -4  -4  12 1774.69   50.01
  -4  -4 -12 1833.44   50.04
   4  -8 -12 1881.16   49.97
   4  -8  12 1894.05   49.99
  -4  -4  13    2.13    1.13
   4  -8 -13    2.18    1.09
   8  -4  13    1.17    1.94
   4   4  13    1.76    1.75
   4  -8  13    3.36    1.32
   8  -4  13    2.91    1.28
  -4  -4 -13    2.08    1.04
  -4  -4  14  783.40   20.93
   4  -8  14  771.31   21.19
   8  -4  14  785.30   20.99
  -4  -4  14  755.66   20.31
   4  -8  14  742.20   20.21
   4  -8 -14  759.99   20.90
   4   4  14  819.90   22.32
   8  -4  14  771.90   22.11
  -4  -4 -14  790.67   21.07
   4  -8  15    3.12    1.11
   8  -4  15    3.12    1.14
  -4  -4 -15    2.23    0.98
   4  -8 -15    3.33    0.71
  -4  -4  15    2.77    1.01
   4  -8 -15    2.16    1.02
  -8   4  15    2.00    0.82
  -4  -4  15    1.37    0.81
   8  -4  15    1.08    1.75
   4   4  15    1.54    1.75
  -4  -4  15    4.47    1.07
   4  -8  16 1172.31   32.51
  -4  -4 -16 1218.98   32.41
   4  -8 -16 1191.34   31.61
  -4  -4  16 1197.53   31.82
   4  -8 -16 1205.96   32.30
  -4  -4  16 1195.74   31.72
  -8   4  16 1096.06   31.71
   4   4  16 1203.19   33.93
   8  -4  16 1219.85   33.79
   8  -4  16 1201.43   32.33
  -4  -4  16 1229.58   32.26
  -4  -4  17    1.12    1.13
   4   4  17    0.67    1.82
   8  -4  17    2.11    1.88
   4  -8 -17    2.57    0.78
   8  -4 -17    1.92    1.01
  -8   4  17    2.24    0.93
  -4  -4  17    2.59    0.89
   4  -8  18  702.05   19.41
   8  -4  18  758.13   21.62
   4  -8 -18  746.59   19.34
  -4  -4 -18  709.86   19.34
   8  -4 -18  665.71   19.51
   4   4  18  769.97   21.94
  -4  -4  18  743.77   19.46
  -8   4  18  696.45   19.47
   8  -4  19    1.53    0.94
   4  -8  19    3.26    0.94
   4   4  19    1.21    1.78
   8  -4  19    3.24    1.81
   4  -8 -19    2.22    0.93
   8  -4 -19    1.67    1.09
  -4  -4 -19    1.28    0.82
  -8   4  19    1.96    1.00
  -4  -4  19    0.51    0.96
   8  -4  20  469.73   12.48
   4  -8  20  453.87   12.50
   8  -4  20  443.54   14.53
  -4  -4 -20  466.63   12.42
   4  -8 -20  463.92   12.41
   8  -4 -20  411.73   12.61
  -4  -4  20  427.77   12.49
   4   4  20  485.38   14.93
  -8   4  20  446.89   12.56
   4  -8  21    0.93    0.90
  -4  -4  21    1.30    1.16
   4   4  21    1.15    1.98
   8  -4  21    2.18    1.89
   8  -4 -21    0.25    1.08
  -4  -4 -21    1.37    0.76
   4  -8 -21    1.08    0.86
  -8   4  21    0.36    1.03
  -4  -4  21    1.20    0.95
   4  -8  22  492.52   13.94
   4  -8 -22  507.56   13.84
  -4  -4 -22  505.45   13.84
  -4  -4  22  519.79   14.12
   4   4  22  489.83   16.32
  -4  -4  22  503.23   13.96
  -8   4  22  504.13   14.03
  -4  -4  23    1.10    1.21
   4  -8  23    2.38    1.07
   4   4  23    0.91    1.73
  -4   8  23    1.01    1.67
   4  -8 -23   -0.18    0.86
  -4  -4 -23    2.26    0.92
  -8   4  23    1.12    1.10
  -4  -4  23    1.41    1.01
  -4  -4  24  235.94    6.87
  -8   4  24  244.09    6.94
  -4  -4  24  242.34    7.03
   4  -8 -24  224.58    6.78
  -4  -4 -24  239.89    6.76
   4  -8  24  226.69    6.88
  -8   4  25    0.09    1.02
  -4  -4  25   -0.20    0.90
  -4  -4 -25   -0.22    0.86
  -4  -4  25    0.16    1.16
   4  -8  25    0.19    1.01
  -4  -4  26  159.85    4.83
  -8   4  26  166.09    4.96
  -4  -4  26  154.68    4.98
  -4  -4 -26  154.81    4.72
   4  -8  26  149.12    4.86
  -8   4  27    0.50    1.03
  -4  -4  27    1.25    0.93
  -4  -4 -27    1.93    0.87
  -4  -4  27    0.12    1.20
   4  -8  27    0.19    1.03
  -4  -4  28  253.49    7.34
  -8   4  28  259.89    7.48
  -4  -4 -28  256.86    7.29
   4  -8  28  251.45    7.44
  -8   4  29    0.62    0.97
  -4  -4  29   -0.10    0.81
   4  -8 -29   -0.24    0.93
  -4  -4 -29   -0.06    0.83
   4  -8  29   -0.03    1.03
  -8   4  30  211.00    5.98
   4  -8 -30  205.61    5.86
  -4  -4 -30  202.42    5.82
   4  -8  30  207.02    5.97
  -8   4  31    0.16    0.92
  -4  -4  31   -0.10    0.71
  -4  -4 -31    1.03    0.81
   4  -8 -31   -0.30    0.89
   4  -8  31    1.37    1.03
  -8   4  32  351.95    9.60
   4  -8 -32  350.46    9.55
  -4  -4 -32  366.67    9.50
   4  -8  32  345.52    9.60
  -4  -4  33    0.36    0.52
  -4   8  33   -0.20    0.75
  -8   4  33   -0.80    0.82
  -4  -4 -33    0.41    0.72
   4  -8 -33    0.36    0.80
   4  -8  33    1.19    0.90
  -4   8  34  175.60    4.95
  -8   4  34  168.62    4.98
   4  -8 -34  171.40    4.97
  -4  -4 -34  174.06    4.92
   4  -8  34  170.94    5.01
  -4   8  35    0.12    0.61
  -8   4  35    0.03    0.65
  -4  -4 -35    0.07    0.58
   4  -8 -35    0.18    0.67
   4  -8  35    0.79    0.72
  -8   4  36  105.53    3.17
  -4  -4 -36  105.84    3.13
   4  -8  36  103.36    3.20
  -4   8  37    0.48    0.45
  -8   4  37   -0.07    0.42
   4   4  37   -0.11    0.37
  -4  -4 -37   -0.15    0.38
   3  -8   0   82.46    3.71
  -3  -5   0   74.31    3.26
   5  -8   0   78.81    3.55
   3   5   0   73.30    2.78
   3  -8   0   68.11    3.24
   5  -8   0   71.34    3.30
   3  -8   0   70.06    3.31
   5   3   0   79.75    2.96
   3  -8   0   72.82    3.50
  -5  -3   0   72.96    3.23
  -3  -5   0   81.39    3.33
   3  -8  -1   47.24    2.88
  -3  -5   1   48.05    2.49
  -3  -5  -1   45.16    2.48
   5  -8   1   55.44    2.86
   3  -8   1   44.35    2.78
   5  -8  -1   54.07    2.94
   3   5   1   46.34    2.16
   3  -8  -1   41.36    2.53
   3  -8   1   42.20    2.52
   5  -8  -1   52.64    2.75
   3  -8  -1   40.75    2.48
   3  -8   1   38.90    2.48
   5  -8   1   48.38    2.63
   5   3  -1   51.86    2.18
   5   3   1   54.91    2.34
   3  -8  -1   43.40    2.75
  -3  -5   1   50.10    2.55
   3  -8   1   45.64    2.75
  -5  -3  -1   47.24    2.51
  -5  -3   1   50.13    2.56
  -3  -5  -1   46.26    2.50
  -3  -5  -2  188.30    6.03
   5  -8   2  171.27    6.23
   5  -8  -2  180.10    6.27
   3  -8   2  186.18    6.41
   3  -8  -2  192.59    6.39
  -3  -5   2  199.88    6.11
   3   5   2  189.74    5.76
   3  -8  -2  169.94    5.97
   3  -8   2  189.10    6.08
   3  -8  -2  171.29    6.05
   3  -8   2  158.84    5.99
   5  -8  -2  166.36    6.04
   5  -8   2  159.49    6.01
   5   3   2  161.74    5.70
   3  -8   2  182.88    6.23
   3  -8  -2  179.30    6.21
  -3  -5  -2  175.47    6.00
  -5  -3   2  176.61    5.98
  -5  -3  -2  170.14    5.95
  -3  -5   2  173.86    6.01
   5  -8  -3  106.05    4.22
   3  -8  -3  106.44    4.30
  -3  -5  -3  101.95    3.95
   5  -8   3  107.80    4.32
   3  -8   3  103.08    4.33
  -3  -5   3   98.63    3.93
   3   5   3   95.28    3.71
   3  -8  -3   86.73    3.88
   3  -8  -3   97.75    3.90
   3  -8   3   97.09    3.91
   5  -8   3  109.06    4.11
   3  -8   3   93.30    3.95
   5  -8  -3  102.96    4.06
   5   3   3  105.17    3.85
  -3  -5  -3   99.96    3.97
   3  -8  -3   97.05    4.11
   3  -8   3   94.35    4.06
  -3  -5   3   96.89    3.99
  -5  -3  -3  105.25    4.02
  -5  -3   3  106.78    4.02
   5  -8  -4  109.43    4.37
   3  -8  -4  112.12    4.42
  -3  -5  -4  106.06    4.08
   3   5   4  108.36    4.05
   5   3   4  108.43    4.12
  -5  -3   4  115.66    4.19
  -3  -5   4  110.97    4.16
   3  -8   4  111.72    4.39
   5  -8   4  106.62    4.20
   3  -8   4  100.66    4.13
   3  -8  -4  102.98    4.14
   3  -8  -5    0.22    1.08
  -3  -5  -5    0.84    1.11
   5   3   5    0.79    1.09
   3   5   5    1.46    1.06
   5  -8  -5    1.46    1.35
   3  -8  -5   -0.07    1.29
   3  -8   5    0.85    1.18
   8  -5  -5    0.98    1.29
  -3  -5   5    0.52    1.07
  -5  -3   5    0.06    0.99
   3  -8   5   -0.12    1.23
   5  -8   5    0.82    1.24
  -5  -3  -6    1.62    1.12
  -5  -3   6    2.41    1.22
   3  -8  -6    2.22    1.08
   3  -8   6    0.65    1.12
  -3  -5   6    2.92    1.20
  -3  -5  -6    2.14    1.15
   3   5   6    2.55    1.20
   5   3   6    1.59    1.04
   3  -8   6    2.54    1.51
   3  -8  -6    2.53    1.26
  -3  -5   6    0.87    1.08
  -3  -5  -6    1.19    1.11
   3  -8   6    0.65    1.06
   5  -8  -6    0.82    1.22
   5  -8   6    0.78    1.41
   3  -8  -6    0.39    1.22
  -5  -3  -6    0.73    1.05
  -5  -3   6    1.14    0.95
   8  -5  -6    4.77    1.45
   5  -8   6    1.55    1.20
   3  -8   6    1.54    1.19
   3  -8  -6    3.90    1.34
   5  -8  -6    1.13    1.23
  -5  -3   7    6.94    1.26
  -5  -3  -7    8.41    1.32
  -3  -5  -7    6.54    1.18
   3  -8  -7    8.65    1.39
   3  -8   7    7.31    1.32
  -3  -5   7    6.94    1.28
   5  -8   7    7.99    1.33
   3  -8  -7    7.40    1.31
   5  -8  -7    5.96    1.31
   3  -8   7    8.12    1.32
   3   5   7    7.13    1.44
   5   3   7    5.08    1.37
   8  -5   7    7.04    1.49
   8  -5  -7    7.51    1.42
   5  -8  -7    7.80    1.51
   3  -8   7    6.59    1.52
   3  -8  -7    6.53    1.44
  -3  -5   7    7.65    1.13
  -3  -5  -7    7.86    1.23
  -5  -3  -7    7.73    1.28
   5  -8   7    8.65    1.55
  -5  -3   7    7.77    1.22
   8  -5   8   18.33    1.70
  -5  -3  -8   20.16    1.66
   8  -5  -8   17.00    1.65
  -3  -5   8   19.54    1.64
  -3  -5  -8   15.71    1.52
  -5  -3   8   22.20    1.75
   5  -8  -8   18.24    1.80
   5  -8   8   20.90    1.90
   3  -8  -8   16.12    1.75
   3  -8   8   17.35    1.84
   5   3   8   21.94    1.96
   3   5   8   20.70    1.98
   3  -8   8   15.90    1.66
   3  -8  -8   17.45    1.63
   3  -8   8   17.77    1.62
   3  -8  -8   15.24    1.57
   5  -8  -8   21.09    1.73
   5  -8   8   19.41    1.72
   8  -3   8   14.34    1.83
  -3  -5  -8   17.28    1.59
  -3  -5   8   20.23    1.66
  -5  -3   8   18.09    1.60
  -5  -3  -8   20.85    1.64
  -3  -5  -9  127.16    4.49
   3  -8  -9  128.55    4.74
  -5  -3  -9  119.60    4.46
  -3  -5   9  135.33    4.58
  -5  -3   9  123.54    4.54
   8  -5  -9  119.65    4.48
   5  -8  -9  110.71    4.54
   8  -5   9  128.02    4.58
   5  -8   9  111.58    4.63
   3  -8   9  133.91    4.89
   3   5   9  125.89    5.02
   5   3   9  109.33    4.84
   3  -8   9  130.19    4.59
   3  -8  -9  133.09    4.60
   3  -8  -9  129.72    4.56
   5  -8   9  113.20    4.45
   5  -8  -9  126.51    4.55
   3  -8   9  132.18    4.60
   8  -3   9  130.41    5.08
  -3  -5  -9  124.84    4.57
  -5  -3  -9  121.15    4.52
  -3  -5   9  116.34    4.52
  -5  -3   9  111.27    4.46
  -3  -5 -10  444.60   13.12
   8  -5  10  484.13   13.26
  -5  -3  10  471.98   13.21
   3  -8 -10  425.97   13.29
  -5  -3 -10  456.00   13.16
   8  -5 -10  455.93   13.13
   5  -8 -10  439.53   13.26
   5  -8  10  461.53   13.40
  -3  -5  10  471.63   13.18
   3  -8  10  457.74   13.44
   3   5  10  432.45   13.77
   5   3  10  450.74   13.82
   3  -8 -10  456.94   13.17
   5  -8 -10  465.66   13.20
   3  -8  10  431.56   13.12
   5  -8  10  445.74   13.16
   3  -8 -10  448.02   13.14
   3  -8  10  451.32   13.16
   8  -3  10  446.09   13.74
  -3  -5  10  423.26   13.19
  -5  -3  10  431.62   13.18
  -5  -3 -10  453.91   13.22
  -3  -5 -10  462.47   13.25
   5  -8 -11  116.57    4.42
  -3  -5  11  121.18    4.36
   8  -5 -11  108.81    4.27
  -3  -5 -11  120.13    4.33
   5  -8  11  125.57    4.61
  -5  -3 -11  124.53    4.42
   3  -8  11  117.87    4.61
  -5  -3  11  122.23    4.38
   8  -5  11  122.67    4.42
   5   3  11  124.57    5.12
   3   5  11  118.29    5.10
   3  -8 -11  113.81    4.33
   3  -8 -11  116.82    4.37
   5  -8 -11  127.29    4.41
   3  -8  11  122.31    4.39
   5  -8  11  126.05    4.42
   3  -8  11  113.95    4.33
   8  -3  11  107.07    4.87
  -3  -5  11  112.44    4.37
  -3  -5 -11  121.80    4.45
   3  -8 -11  118.40    4.54
  -5  -3  11  122.61    4.44
  -5  -3 -11  119.66    4.41
  -3  -5 -12  118.11    4.04
  -3  -5  12  114.00    4.02
   5  -8  12  100.99    4.10
   8  -5  12  101.33    3.98
   5  -8 -12   95.03    4.00
  -5  -3  12  111.74    4.05
  -5  -3 -12  106.87    4.00
   5   3  12  104.09    4.77
   3   5  12  127.46    5.04
   3  -8  12  109.60    4.05
   3  -8 -12  109.68    4.05
   5  -8  12  105.26    3.97
   5  -8 -12  103.95    3.96
   3  -8 -12  111.23    4.04
   3  -8  12  113.93    4.07
   8  -3  12   94.46    4.59
   3  -8 -12  102.21    4.14
   3  -8  12  108.48    4.25
  -3  -5  12  102.75    4.03
  -3  -5 -12  106.10    4.04
  -5  -3  12   96.17    3.94
  -5  -3 -12  101.16    3.99
  -3  -5  13    2.30    1.03
  -5  -3  13    4.08    1.14
   5  -8 -13    4.62    1.08
   3  -8 -13    3.29    1.08
  -8   3  13    2.69    0.77
   5   3  13    3.82    1.74
   3   5  13    2.21    1.55
  -5  -3 -13    4.66    1.08
   5  -8  13    3.66    1.17
   3  -8  13    3.03    1.20
  -3  -5 -13    2.70    1.00
   8  -5  13    3.29    1.12
  -5  -3  14  382.87   10.86
   8  -5 -14  400.66   10.86
  -3  -5  14  383.96   10.83
   3  -8  14  375.28   10.77
   3  -8 -14  381.20   11.47
   5  -8 -14  391.86   11.45
  -8   5  14  374.53   10.75
   3   5  14  417.68   12.75
  -5  -3  14  410.77   10.82
   5   3  14  399.92   12.71
  -8   3  14  366.27   10.79
  -5  -3  14  427.46   11.55
   8  -5  14  406.84   11.56
   5  -8  14  397.42   11.69
  -3  -5  14  399.52   11.46
   3  -8  14  380.26   11.71
  -3  -5 -14  401.74   11.59
  -5  -3 -14  406.80   11.59
   8  -3  15    3.54    1.07
  -3  -5 -15    4.09    0.95
   3  -8  15    2.68    1.10
   8  -5  15    3.88    1.06
  -5  -3 -15    3.32    0.93
   5  -8  15    3.59    1.07
   8  -5 -15    3.32    0.85
   3  -8 -15    3.79    0.64
   5  -8 -15    2.55    0.63
  -5  -3  15    2.41    0.93
   3  -8  15    3.99    0.80
  -3  -5  15    2.42    0.91
   3  -8 -15    3.35    1.06
   8  -5 -15    3.25    1.07
   5  -8 -15    3.16    0.95
  -8   3  15    4.01    0.86
  -8   5  15    3.41    0.77
  -3  -5  15    2.81    0.73
  -5  -3  15    2.59    0.82
   5   3  15    3.26    1.78
   3   5  15    1.98    1.59
  -3  -5  15    3.53    1.02
  -5  -3  15    2.90    0.94
   5  -8  16    4.37    1.08
  -3  -5 -16    2.19    0.92
   8  -3  16    3.66    1.04
  -8   3 -16    2.21    0.85
   8  -5  16    3.06    0.97
  -5  -3 -16    3.24    0.95
   3  -8 -16    2.50    0.67
   8  -5 -16    2.61    0.86
  -3  -5 -16    1.52    0.67
   5  -8 -16    2.34    0.71
   3  -8  16    2.53    0.85
  -3  -5  16    1.56    0.88
   5  -8  16    3.88    0.82
   3  -8 -16    2.90    0.96
   5  -8 -16    3.02    0.94
  -8   3  16    2.93    0.87
  -8   5  16    2.61    0.76
  -3  -5  16    3.07    0.74
  -5  -3  16    2.38    0.84
   5   3  16    1.97    1.71
   3   5  16    0.54    1.73
   8  -3  16    2.04    1.67
  -5  -3  16    3.39    0.97
  -3  -5  16    4.21    0.96
   5  -8  17    8.92    0.96
  -3  -5  17    8.02    1.06
   3   5  17    7.58    1.96
   5   3  17   10.47    2.11
   8  -3  17    8.47    1.96
   8  -5 -17    8.41    1.05
   5  -8 -17    8.69    0.82
   3  -8 -17    8.06    0.80
  -3  -5  17    8.53    0.90
  -5  -3  17    9.97    1.00
  -8   5  17    7.02    0.94
  -8   3  17    8.17    0.98
  -3  -5  18   56.65    2.25
   5  -8  18   53.56    2.13
   8  -3  18   50.31    3.56
   8  -5 -18   51.36    2.18
   5  -8 -18   57.51    2.02
   3  -8 -18   54.26    1.95
  -8   5  18   53.79    2.12
   5   3  18   59.92    3.80
  -3  -5  18   57.76    2.09
  -5  -3  18   55.03    2.19
   3   5  18   59.50    3.71
  -3   8  18   56.82    3.44
  -8   3  18   49.63    2.16
   5  -8  19    2.35    0.83
   8  -5  19    1.43    0.88
  -5  -3  19    0.82    1.15
   8  -3  19    0.45    1.70
  -3   8  19    0.62    1.51
   5   3  19    2.67    1.86
   3   5  19    0.47    1.76
   3  -8 -19    1.73    0.78
   5  -8 -19    1.98    0.86
   8  -5 -19    0.68    0.92
  -8   3  19    1.74    0.98
  -8   5  19    1.90    0.91
  -3  -5  19    0.66    0.78
  -5  -3  19    3.38    1.07
   3  -8  20    1.59    0.99
   8  -5  20    2.67    0.90
  -5  -3  20    2.18    1.12
   5  -8  20    1.72    0.92
  -3   8  20    2.35    1.64
   3   5  20    2.06    1.77
   5   3  20    3.25    1.93
   8  -3  20    2.44    1.89
   3  -8 -20    1.21    0.73
   8  -5 -20    2.64    1.07
  -5  -3 -20    2.98    0.85
   5  -8 -20    2.76    0.90
  -8   5  20    1.82    0.89
  -3  -5  20    4.61    1.05
  -8   3  20    2.45    1.01
  -5  -3  20    2.12    0.94
   5  -8  21    5.04    1.00
   8  -5  21    5.02    1.00
  -5  -3  21    5.22    1.12
   3  -8  21    4.35    1.03
  -3   8  21    3.50    1.74
   5   3  21    6.37    2.14
   3   5  21    3.60    1.85
   8  -3  21    4.36    1.91
   3  -8 -21    4.12    0.85
   8  -5 -21    3.35    1.05
  -5  -3 -21    5.17    0.91
   5  -8 -21    5.09    0.88
  -3  -5 -21    4.23    0.86
  -8   3  21    4.57    1.09
  -8   5  21    4.71    0.98
  -3  -5  21    5.06    0.91
  -5  -3  21    5.68    1.13
  -3  -5  22   71.42    2.71
   8  -5  22   70.06    2.56
   3  -8  22   67.69    2.56
   5  -8  22   67.52    2.57
   5   3  22   63.20    4.23
   8  -3  22   67.09    4.25
   5  -8 -22   69.27    2.51
  -5  -3  22   69.73    2.78
   3  -8 -22   71.66    2.48
   8  -5 -22   67.50    2.65
  -3  -5 -22   75.40    2.43
  -5  -3 -22   70.38    2.46
   3   5  22   68.84    4.32
  -8   5  22   65.52    2.58
  -3  -5  22   69.25    2.53
  -5  -3  22   69.28    2.64
  -8   3  22   69.94    2.65
  -5   8  22   67.94    3.96
   3  -8  23   24.24    1.51
   8  -5  23   29.58    1.52
   5  -8  23   28.54    1.58
  -3  -5  23   22.82    1.60
   8  -3  23   23.49    2.74
  -5  -3  23   22.18    1.66
   5  -8 -23   25.54    1.45
   3  -8 -23   23.38    1.32
  -3  -5 -23   22.77    1.31
   8  -5 -23   25.40    1.57
  -5  -3 -23   26.34    1.37
  -8   5  23   29.86    1.54
  -5  -3  23   24.33    1.55
   3   5  23   20.98    2.56
  -3  -5  23   23.13    1.37
  -8   3  23   25.39    1.54
  -5   8  23   27.93    2.68
   3  -8  24   27.13    1.62
  -3  -5  24   28.37    1.76
   8  -5  24   27.57    1.51
   5  -8  24   25.89    1.59
   8  -3  24   27.44    2.87
   3  -8 -24   28.58    1.42
  -3  -5 -24   28.08    1.40
   8  -5 -24   28.29    1.70
  -5  -3 -24   26.16    1.40
  -5  -3  24   26.86    1.73
  -8   5  24   29.24    1.63
  -5   8  24   26.15    2.62
  -3  -5  24   27.81    1.44
  -3   8  24   27.66    2.72
  -5  -3  24   28.04    1.62
  -8   3  24   31.12    1.72
  -3  -5  25   48.25    2.03
  -5  -3  25   55.36    2.21
  -8   3  25   52.33    2.27
  -8   5  25   52.08    2.20
  -3  -5 -25   52.40    2.01
  -5  -3 -25   54.64    2.05
  -3  -5  25   53.08    2.30
   8  -5 -25   53.09    2.31
   3  -8  25   49.21    2.18
   5  -8  25   50.76    2.19
   8  -5  25   52.91    2.12
  -3  -5  26   27.17    1.38
  -8   3  26   22.57    1.53
  -5  -3  26   22.79    1.44
  -8   5  26   23.55    1.47
  -3  -5  26   25.07    1.66
  -3  -5 -26   25.51    1.34
  -5  -3 -26   24.37    1.33
   3  -8  26   21.93    1.48
   5  -8  26   22.44    1.52
   8  -5  26   24.74    1.44
  -8   3  27    0.83    1.00
  -8   5  27    0.35    1.00
  -3  -5  27    0.48    0.79
  -5  -3  27    0.28    0.89
  -5  -3 -27    0.17    0.81
  -3  -5 -27    0.23    0.82
  -3  -5  27    0.21    1.09
   8  -5  27   -0.29    0.93
   5  -8  27   -0.05    1.03
   3  -8  27   -0.16    1.04
  -8   3  28    0.82    1.00
  -8   5  28    0.71    0.95
  -3  -5  28    1.04    0.75
  -5  -3  28    1.65    0.94
  -5  -3 -28    1.26    0.85
   5  -8 -28    1.35    0.98
  -3  -5 -28    2.48    0.88
  -3  -5  28    2.09    1.16
   3  -8  28    0.87    1.02
   5  -8  28    1.19    1.04
  -8   5  29    3.84    0.99
  -8   3  29    3.33    1.04
  -3  -5  29    4.69    0.79
  -5  -3  29    5.38    0.96
  -3  -5 -29    4.56    0.86
  -5  -3 -29    4.24    0.84
   5  -8 -29    3.41    0.99
   3  -8  29    5.16    1.11
  -3  -5  29    4.21    1.12
   5  -8  29    3.83    1.03
  -8   3  30   34.63    1.65
  -8   5  30   34.16    1.63
  -5  -3  30   32.85    1.53
  -3  -5  30   28.78    1.33
  -5  -3 -30   32.66    1.50
   3  -8 -30   36.21    1.59
   5  -8 -30   32.04    1.55
  -3  -5 -30   36.31    1.52
   3  -8  30   31.37    1.64
   5  -8  30   32.09    1.65
  -8   5  31   -0.04    0.90
  -5  -3  31    0.64    0.73
  -5   8  31    0.61    0.78
  -8   3  31    0.52    0.85
  -3  -5 -31    0.20    0.77
   5  -8 -31   -0.02    0.87
  -5  -3 -31    0.61    0.77
   3  -8 -31    0.31    0.79
   3  -8  31    0.50    0.98
   5  -8  31    0.77    0.91
  -5  -3  32   19.23    1.07
  -5   8  32   20.44    1.14
  -8   3  32   19.95    1.25
  -8   5  32   20.29    1.18
   5  -8 -32   18.53    1.18
   3  -8 -32   21.84    1.20
  -3  -5 -32   19.91    1.11
  -5  -3 -32   19.33    1.08
   3  -8  32   19.96    1.27
   5  -8  32   18.60    1.27
  -8   5  33    2.96    0.83
  -5  -3  33    3.33    0.63
  -5   8  33    3.67    0.76
  -8   3  33    3.05    0.83
  -5  -3 -33    3.06    0.70
   5  -8 -33    3.45    0.82
   3  -8 -33    2.70    0.78
  -3  -5 -33    3.08    0.74
   3  -8  33    2.74    0.91
   5  -8  33    3.08    0.86
  -5  -3  34   10.19    0.70
  -5   8  34   11.97    0.88
  -8   3  34   12.29    0.91
  -8   5  34   13.14    0.93
  -3   8  34   12.90    0.86
  -3  -5 -34   13.90    0.87
   5  -8 -34   11.40    0.91
   3  -8 -34   12.54    0.89
  -5  -3 -34   13.30    0.84
   3  -8  34   10.81    0.98
   5  -8  34   11.58    1.00
  -5   8  35    3.14    0.63
  -3   8  35    2.45    0.63
  -8   3  35    2.93    0.64
  -8   5  35    2.39    0.64
   3  -8 -35    2.59    0.63
  -3  -5 -35    3.18    0.60
  -5  -3 -35    3.45    0.61
   3  -8  35    3.10    0.71
   5  -8  35    4.02    0.72
  -3   8  36    4.06    0.55
  -5   8  36    3.19    0.56
  -8   3  36    3.35    0.54
  -8   5  36    3.35    0.54
   3  -8 -36    2.99    0.56
  -3  -5 -36    3.30    0.51
  -5  -3 -36    3.68    0.49
   5  -8  36    4.34    0.58
   3  -8  36    3.31    0.62
  -5   8  37    0.54    0.42
  -8   3  37    0.31    0.42
  -3   8  37    0.58    0.42
  -8   5  37    0.94    0.44
   3   5  37    0.04    0.39
  -3  -5 -37    0.16    0.39
  -5  -3 -37    0.27    0.33
   6  -8   0  550.65   16.34
   8  -6   0  582.44   16.19
  -2  -6   0  591.80   16.12
   2  -8   0  572.08   16.54
   2  -8   0  533.48   16.14
   2  -8   0  582.40   16.14
   6  -8   0  526.47   16.20
   6   2   0  541.70   15.81
   2  -8   0  586.36   16.35
  -6  -2   0  519.87   16.05
  -2  -6   0  562.43   16.19
   8  -6  -1  284.30    8.62
  -2  -6  -1  263.37    8.47
  -2  -6   1  275.44    8.48
   8  -6   1  294.68    8.70
   6  -8   1  319.38    9.02
   2  -8  -1  271.86    8.86
   2  -8   1  267.25    8.89
   6  -8  -1  300.51    8.93
   2   6   1  264.75    8.08
   2  -8  -1  255.11    8.56
   2  -8   1  241.23    8.49
   2  -8   1  272.03    8.56
   2  -8  -1  249.79    8.47
   6  -8   1  262.90    8.69
   6  -8  -1  270.06    8.69
   6   2  -1  295.92    8.36
   6   2   1  298.78    8.42
   2  -8  -1  262.66    8.63
  -2  -6  -1  264.76    8.55
   2  -8   1  253.27    8.58
  -2  -6   1  252.70    8.51
  -6  -2  -1  261.27    8.49
  -6  -2   1  263.58    8.51
   8  -6  -2  740.27   21.70
   6  -8   2  798.03   22.05
   8  -6   2  802.39   21.78
  -2  -6   2  796.02   21.71
  -2  -6  -2  795.24   21.67
   6  -8  -2  788.03   21.97
   2  -8  -2  777.78   22.11
   2  -8   2  794.10   22.12
   2   6   2  827.92   21.49
   6  -8   2  752.57   21.86
   2  -8   2  748.29   21.76
   2  -8  -2  773.07   21.80
   2  -8   2  804.45   21.77
   2  -8  -2  752.72   21.70
   6  -8  -2  762.06   21.85
   6   2   2  766.90   21.53
  -2  -6   2  746.71   21.72
  -2  -6  -2  761.39   21.74
   2  -8   2  765.79   21.88
  -6  -2  -2  720.77   21.69
  -6  -2   2  733.16   21.69
   2  -8  -2  763.12   21.88
   6  -8  -3   49.39    2.79
  -2  -6  -3   40.49    2.37
   6  -8   3   48.00    2.76
   2  -8   3   44.36    2.75
  -2  -6   3   41.71    2.40
   2  -8  -3   45.76    2.80
   8  -6   3   50.42    2.70
   8  -6  -3   38.70    2.47
   2   6   3   42.02    2.28
   2  -8   3   38.89    2.44
   2  -8  -3   41.15    2.47
   2  -8   3   39.34    2.41
   2  -8  -3   39.81    2.42
   6  -8  -3   50.97    2.69
   6  -8   3   43.82    2.58
   6   2   3   50.31    2.47
   2  -8   3   40.34    2.58
  -6  -2  -3   44.98    2.48
  -2  -6   3   41.31    2.43
   2  -8  -3   35.80    2.48
  -6  -2   3   41.87    2.41
  -2  -6  -3   41.74    2.43
   2  -8  -4  635.14   18.25
   8  -6  -4  672.69   17.98
   6  -8   4  576.16   18.08
  -2  -6  -4  644.18   17.86
   6  -8  -4  624.76   18.17
   8  -6   4  667.43   18.03
   2   6   4  668.63   17.98
   2  -8   4  625.88   17.95
   2  -8  -4  643.84   17.93
   6  -8   4  590.96   17.96
   6   2   4  588.24   17.84
  -2  -6   4  613.62   17.93
   2  -8   4  637.87   18.11
  -6  -2   4  590.95   17.89
   6  -8  -5  115.99    4.70
   8  -6  -5  115.06    4.57
  -2  -6  -5  124.78    4.53
   2  -8  -5  125.53    4.89
   2   6   5  130.02    4.69
   2  -8  -5  120.55    4.53
   2  -8   5  128.15    4.65
   6  -8   5  116.67    4.62
   6   2   5  120.33    4.57
   2  -8   5  115.53    4.69
  -2  -6   5  125.32    4.63
  -6  -2   5  123.15    4.60
  -2  -6  -6  353.13   10.86
   2  -8   6  379.84   11.40
  -2  -6   6  374.20   10.99
   8  -6  -6  375.99   11.02
   6  -8  -6  390.38   11.30
   6  -8   6  362.71   11.25
   2   6   6  379.90   11.22
   2  -8   6  349.74   10.97
   2  -8  -6  348.92   10.90
   2  -8   6  365.96   10.99
   2  -8  -6  357.21   11.02
   6  -8  -6  393.62   11.17
   6  -8   6  353.39   11.05
   6   2   6  385.26   11.24
   8  -2   6  365.30   11.39
   2  -8   6  345.65   11.11
   2  -8  -6  354.87   11.16
  -6  -2   6  373.51   11.07
  -6  -2  -6  374.03   11.09
  -2  -6   6  345.06   10.99
  -2  -6  -6  355.42   11.02
   2  -8  -6  354.02   11.23
   8  -6  -7  215.31    7.20
  -2  -6   7  239.93    7.27
   6  -8   7  224.89    7.51
   8  -6   7  231.65    7.35
  -2  -6  -7  209.06    7.08
   2   6   7  236.24    7.62
   2  -8   7  241.58    7.33
   2  -8  -7  211.34    7.15
   2  -8  -7  241.58    7.40
   2  -8   7  217.54    7.28
   6  -8  -7  220.95    7.31
   6  -8   7  206.07    7.24
   8  -2   7  220.41    7.59
   6   2   7  198.92    7.39
  -2  -6   7  217.62    7.27
  -2  -6  -7  235.35    7.37
   2  -8  -7  224.50    7.53
  -6  -2  -7  221.87    7.29
  -6  -2   7  217.09    7.28
   2  -8  -7  227.32    7.46
   2  -8   7  219.85    7.42
   2  -8   7  249.27    7.71
   6  -8   8 1341.81   35.58
   8  -6   8 1307.10   35.33
  -2  -6  -8 1282.49   35.22
   6  -8  -8 1306.94   35.46
  -2  -6   8 1302.61   35.25
   8  -6  -8 1268.07   35.24
   2   6   8 1281.38   35.68
   2  -8  -8 1286.23   35.26
   2  -8   8 1310.59   35.30
   2  -8   8 1301.85   35.36
   6  -8  -8 1317.84   35.36
   6  -8   8 1245.22   35.30
   2  -8  -8 1362.91   35.40
   8  -2   8 1210.73   35.66
   6   2   8 1222.99   35.60
   2  -8  -8 1289.71   35.57
   2  -8   8 1222.24   35.45
   2  -8  -8 1294.50   35.53
  -2  -6   8 1249.78   35.34
  -2  -6  -8 1318.79   35.40
  -6  -2  -8 1335.80   35.40
  -6  -2   8 1237.32   35.30
   2  -8   8 1348.49   35.69
   8  -6   9   25.32    1.98
   6  -8   9   26.55    2.14
   8  -6  -9   22.68    1.82
   6  -8  -9   25.57    2.01
  -2  -6  -9   19.62    1.70
  -2  -6   9   20.60    1.75
   2   6   9   15.31    1.93
   2  -8  -9   17.15    1.75
   2  -8   9   20.26    1.84
   2  -8   9   22.67    1.84
   2  -8  -9   20.86    1.80
   6  -8  -9   26.84    1.91
   6  -8   9   25.00    1.91
   6   2   9   25.53    2.20
   8  -2   9   22.60    2.27
   2  -8   9   17.03    1.77
  -2  -6  -9   23.82    1.87
   2  -8  -9   18.30    1.93
   2  -8  -9   20.56    1.97
  -6  -2  -9   26.61    1.90
  -6  -2   9   23.63    1.78
   2  -8   9   21.66    2.09
  -2  -6   9   23.21    1.80
  -2  -6  10  559.11   15.64
  -2  -6 -10  556.55   15.61
   6  -8  10  570.80   15.92
   8  -6  10  568.03   15.75
   8  -6 -10  540.72   15.63
   6  -8 -10  543.90   15.80
  -6  -2  10  558.43   15.73
   2   6  10  558.32   16.41
   2  -8  10  552.83   15.66
   6  -8 -10  557.42   15.70
   2  -8  10  558.46   15.74
   6  -8  10  534.39   15.65
   2  -8 -10  548.27   15.66
   2  -8 -10  584.92   15.81
   8  -2  10  492.53   16.17
   6   2  10  534.34   16.30
  -2  -6  10  510.25   15.71
  -2  -6 -10  554.95   15.78
   2  -8  10  501.91   15.82
   2  -8 -10  527.59   15.88
  -6  -2 -10  550.13   15.72
  -6  -2  10  507.61   15.65
   2  -8 -10  532.45   15.91
   2  -8  10  550.40   16.02
   8  -6  11  165.72    5.53
  -2  -6  11  168.09    5.46
   8  -6 -11  156.82    5.42
  -6  -2  11  153.83    5.42
  -6  -2 -11  157.32    5.45
   6  -8  11  162.27    5.64
   6  -8 -11  150.84    5.52
  -2  -6 -11  155.90    5.37
   2   6  11  156.98    6.12
   2  -8  11  153.56    5.48
   6  -8 -11  150.49    5.39
   2  -8 -11  148.51    5.37
   6  -8  11  148.03    5.36
   2  -8 -11  164.75    5.56
   2  -8  11  165.56    5.48
   6   2  11  148.44    6.03
   8  -2  11  159.99    6.10
   2  -8  11  162.91    5.76
   2  -8 -11  154.62    5.63
  -2  -6  11  155.26    5.47
  -2  -6 -11  167.35    5.56
   2  -8  11  153.77    5.58
  -6  -2 -11  157.51    5.46
  -6  -2  11  154.33    5.43
  -2  -6 -12  494.93   14.10
  -2  -6  12  488.35   14.07
  -6  -2 -12  491.11   14.14
  -6  -2  12  491.24   14.14
   8  -6  12  481.59   14.15
   6  -8  12  469.35   14.26
   6  -8 -12  446.98   14.12
   2  -8 -12  475.08   14.15
   2  -8  12  470.05   14.13
   2  -8 -12  483.11   14.10
   6  -8 -12  505.79   14.14
   2  -8  12  479.28   14.08
   6  -8  12  488.25   14.12
  -6  -2  12  505.62   13.34
  -8   2  12  520.15   13.35
   2   6  12  527.93   15.17
   6   2  12  487.40   15.01
   8  -2  12  473.30   14.91
  -2  -6  12  466.60   14.12
  -6  -2  12  461.72   14.10
  -6  -2 -12  497.99   14.18
   2  -8 -12  459.30   14.28
  -2  -6 -12  473.91   14.14
   2  -8  12  463.57   14.37
   8  -6  13    5.10    1.23
  -6  -2 -13    5.09    1.09
  -2  -6 -13    6.42    1.20
   6  -8  13    5.05    1.27
   8  -6 -13    4.88    0.84
  -2  -6 -13    4.87    0.67
   2  -8  13    4.10    0.83
   8  -6 -13    4.49    1.17
   2  -8 -13    3.56    1.12
   6  -8 -13    5.67    1.14
  -8   2  13    4.73    0.83
  -6  -2  13    6.03    0.87
   6   2  13    6.06    1.76
   8  -2  13    5.23    1.79
   2   6  13    5.27    1.60
  -6  -2  13    5.68    1.13
   2  -8  13    4.39    1.12
  -2  -6  13    4.69    1.06
  -2  -6 -14  308.14    9.22
  -8   2 -14  306.75    9.15
  -6  -2 -14  291.35    9.10
   2  -8 -14  303.83    8.19
   6  -8 -14  291.31    8.26
  -2  -6 -14  292.75    8.22
  -2  -6  14  297.30    8.40
   2  -8  14  311.43    8.37
   6  -8  14  288.97    8.31
  -2  -6  14  309.78    9.07
   6  -8 -14  283.83    8.97
   2  -8  14  289.82    8.99
   8  -6 -14  287.43    9.08
   2  -8 -14  275.37    9.02
  -8   6  14  286.61    8.29
  -6  -2  14  313.12    8.43
  -8   2  14  294.18    8.41
  -2   8  14  326.81   10.11
   2   6  14  355.51   10.66
   8  -2  14  295.42   10.08
   6   2  14  279.43   10.06
   8  -6  14  313.92    9.20
  -6  -2  14  285.08    9.01
   6  -8  14  288.98    9.19
  -6  -2 -15    5.89    1.11
   6  -8  15    5.76    1.29
  -8   2 -15    5.60    1.08
   8  -6  15    5.40    1.20
  -2  -6 -15    4.17    1.09
   6  -8 -15    5.51    0.77
   2  -8 -15    4.97    0.67
  -2  -6 -15    3.36    0.70
   6  -8  15    6.41    0.92
  -2  -6  15    3.68    0.98
   2  -8  15    4.36    0.94
   2  -8 -15    2.51    1.09
   6  -8 -15    7.10    1.15
   8  -6 -15    4.81    1.14
  -8   2  15    5.53    0.94
  -8   6  15    4.02    0.78
  -6  -2  15    6.48    1.01
   8  -2  15    4.26    1.96
  -2   8  15    1.95    1.58
   2   6  15    2.94    1.80
   6   2  15    5.71    1.92
  -2  -6  15    4.09    1.07
  -6  -2  15    5.00    1.12
   2  -8 -16  956.51   25.68
   6  -8 -16  941.44   25.78
  -2  -6 -16  995.67   25.73
  -2  -6  16 1013.44   25.94
   2  -8  16  990.61   25.89
   6  -8  16  912.34   25.81
  -2  -6  16  970.11   26.45
   6  -8 -16  909.49   26.35
  -8   6  16  903.15   25.80
  -6  -2  16 1029.07   25.96
  -8   2  16  954.48   25.93
  -2   8  16 1053.51   27.87
   2   6  16 1046.74   28.26
   6   2  16  956.02   27.96
  -6  -2  16  944.45   26.41
   6  -8  16  931.71   26.60
   8  -6  16  939.73   26.52
  -2  -6  17   88.85    2.90
   6  -8  17   72.65    2.73
   2  -8  17   85.95    2.85
   6   2  17   79.84    4.48
   6  -8 -17   76.81    2.70
   2  -8 -17   84.29    2.62
  -2  -6 -17   84.15    2.66
  -8   6  17   77.30    2.73
  -6  -2  17   80.76    2.87
  -8   2  17   80.84    2.86
  -2   8  17   80.60    4.24
   2   6  17   92.66    4.69
   6  -8  18  386.69   10.97
  -2  -6  18  414.49   11.12
   2  -8  18  409.65   11.04
   8  -2  18  378.50   12.97
   6   2  18  381.71   13.13
   8  -6 -18  379.07   11.03
   6  -8 -18  395.70   10.94
   2  -8 -18  411.10   10.85
  -2  -6 -18  400.30   10.85
  -8   6  18  369.00   10.94
  -6  -2  18  391.61   11.09
  -8   2  18  371.00   11.07
   2   6  18  428.18   13.32
  -2   8  18  414.87   13.00
   6  -8  19   23.58    1.40
  -2  -6  19   18.44    1.50
   8  -6  19   24.72    1.42
  -2   8  19   16.56    2.40
   2   6  19   17.81    2.70
   6   2  19   20.76    2.59
   8  -2  19   22.55    2.70
   8  -6 -19   21.36    1.46
   6  -8 -19   23.35    1.40
  -2  -6 -19   19.88    1.23
   2  -8 -19   20.00    1.23
  -8   6  19   20.70    1.38
  -6  -2  19   20.85    1.48
  -8   2  19   19.23    1.49
   8  -6  20  645.87   17.32
   6  -8  20  643.83   17.32
   8  -2  20  616.81   19.44
   6   2  20  592.41   19.56
   8  -6 -20  641.85   17.42
   6  -8 -20  621.38   17.26
   2  -8 -20  676.40   17.19
   2   6  20  656.27   19.76
  -2   8  20  618.01   19.27
  -6  -2  20  601.97   17.37
  -8   6  20  612.95   17.29
  -8   2  20  622.73   17.43
   6  -8  21   84.51    3.02
   8  -6  21   90.54    3.02
   8  -2  21   84.65    4.73
   6   2  21   80.30    4.70
   8  -6 -21   86.38    3.10
   6  -8 -21   86.24    2.97
   2  -8 -21   87.23    2.85
  -6  -2 -21   89.58    2.95
  -8   6  21   85.80    2.98
  -2   8  21   78.88    4.47
   2   6  21   85.46    4.74
  -6  -2  21   84.65    3.08
  -8   2  21   83.89    3.10
   2  -8  22    8.34    1.19
   8  -6  22   10.04    1.10
   6  -8  22    8.42    1.10
  -2   8  22    7.10    1.93
   8  -2  22    9.79    2.17
   2   6  22    7.62    1.94
   6  -8 -22    8.93    1.03
   8  -6 -22    8.91    1.19
  -6  -2 -22    7.81    0.97
   2  -8 -22   10.34    0.96
  -8   2 -22    8.12    0.91
  -8   6  22    9.40    1.07
  -8   2  22    9.58    1.29
  -6  -2  22    8.66    1.18
   8  -6  23   41.08    1.87
   2  -8  23   38.82    1.87
   6  -8  23   40.41    1.85
   8  -2  23   42.42    3.39
  -6  -2 -23   42.32    1.77
  -8   2 -23   39.96    1.67
   2  -8 -23   37.95    1.69
   8  -6 -23   39.28    1.96
  -8   6  23   45.13    1.90
  -2   8  23   36.33    3.16
  -6  -2  23   39.48    1.94
  -8   2  23   41.19    2.03
   2   6  23   38.62    3.21
  -6   8  23   36.40    2.97
  -8   6  24  118.01    3.82
  -6  -2  24  118.23    3.91
  -8   2  24  119.38    3.98
   8  -6 -24  118.96    3.95
  -8   2 -24  120.03    3.66
  -2  -6 -24  109.82    3.66
  -6  -2 -24  114.35    3.71
   2  -8 -24  119.47    3.68
  -2  -6  24  120.45    3.95
   8  -6  24  117.06    3.84
   6  -8  24  113.13    3.83
   2  -8  24  115.89    3.87
  -8   2  25    4.04    1.13
  -8   6  25    5.46    1.01
  -6  -2  25    4.85    1.15
  -6  -2 -25    5.06    0.95
  -8   2 -25    5.18    0.89
   8  -6 -25    5.05    1.20
   2  -8 -25    4.46    0.95
  -2  -6 -25    6.01    0.93
   8  -6  25    6.05    1.14
   6  -8  25    5.04    1.12
  -2  -6  25    3.77    1.20
   2  -8  25    4.99    1.15
  -6  -2  26  190.58    5.74
  -8   2  26  184.33    5.77
  -8   6  26  190.82    5.66
  -2  -6 -26  183.44    5.51
  -6  -2 -26  191.20    5.56
  -8   2 -26  192.85    5.50
   8  -6 -26  187.33    5.76
   6  -8  26  184.95    5.70
  -2  -6  26  183.24    5.76
   2  -8  26  174.17    5.67
   8  -6  26  201.71    5.71
  -6  -2  27   23.59    1.54
  -8   2  27   24.82    1.64
  -8   6  27   22.64    1.49
  -6  -2 -27   25.72    1.39
  -8   2 -27   24.65    1.26
  -2  -6 -27   24.10    1.39
   8  -6  27   23.35    1.50
  -2  -6  27   25.45    1.63
   6  -8  27   23.15    1.53
   2  -8  27   24.74    1.60
  -6  -2  28  410.19   11.17
  -8   2  28  410.03   11.24
  -6   8  28  405.04   11.07
  -8   6  28  408.51   11.17
   6  -8 -28  404.17   11.14
  -2  -6  28  379.50   11.21
  -8   2 -28  393.21   10.95
  -6  -2 -28  395.25   11.03
  -2  -6 -28  396.23   11.02
   6  -8  28  403.11   11.18
   2  -8  28  367.82   11.15
   8  -6  28  405.62   11.13
  -6  -2  29   23.66    1.43
  -8   2  29   25.96    1.56
  -6   8  29   22.46    1.34
  -8   6  29   23.05    1.46
  -6  -2 -29   25.97    1.35
  -8   2 -29   22.53    1.19
   6  -8 -29   21.93    1.43
  -2  -6  29   28.61    1.66
  -2  -6 -29   28.82    1.38
   6  -8  29   22.66    1.52
   2  -8  29   25.16    1.51
   8  -6  29   23.17    1.42
  -6   8  30  155.97    4.80
  -6  -2  30  159.54    4.86
  -8   2  30  170.61    4.97
  -8   6  30  164.46    4.90
   6  -8 -30  164.66    4.89
  -6  -2 -30  168.34    4.79
  -2  -6  30  158.95    4.98
  -2  -6 -30  164.74    4.80
   8  -6  30  150.33    4.82
   2  -8  30  157.77    4.93
   6  -8  30  161.44    4.91
  -8   6  31    2.43    0.91
  -6  -2  31    3.31    0.82
  -6   8  31    2.21    0.80
  -8   2  31    3.37    0.94
  -2  -6 -31    3.00    0.79
   6  -8 -31    2.38    0.91
  -6  -2 -31    3.48    0.77
   2  -8 -31    1.00    0.81
  -2  -6  31    1.83    1.01
   8  -6  31    1.65    0.84
   2  -8  31    2.31    0.93
   6  -8  31    1.89    0.95
  -6  -2  32  106.44    3.33
  -8   2  32  111.04    3.43
  -8   6  32  108.95    3.40
  -6   8  32  101.75    3.33
   2  -8 -32  115.66    3.36
   6  -8 -32  111.93    3.42
  -2  -6 -32  114.89    3.34
  -6  -2 -32  101.95    3.27
   2  -8  32  108.62    3.46
   6  -8  32   97.65    3.40
  -6   8  33    7.49    0.81
  -6  -2  33    6.34    0.75
  -8   2  33    7.81    0.90
  -8   6  33    7.14    0.84
   6  -8 -33    5.57    0.87
   2  -8 -33    7.45    0.83
  -6  -2 -33    7.47    0.74
  -2  -6 -33    6.36    0.79
   6  -8  33    6.97    0.89
   2  -8  33    5.96    0.93
  -6  -2  34   48.55    1.71
  -8   2  34   48.87    1.82
  -8   6  34   49.64    1.81
  -6   8  34   53.97    1.82
   2  -8 -34   52.01    1.81
  -2  -6 -34   52.92    1.78
   2  -8  34   45.91    1.85
  -6  -2 -34   54.32    1.74
   6  -8  34   51.66    1.86
  -6  -2  35    0.50    0.47
  -6   8  35    1.63    0.61
  -2   8  35    0.68    0.56
  -8   6  35    0.36    0.60
   2  -8 -35    1.18    0.60
  -2  -6 -35    1.48    0.56
  -6  -2 -35    0.56    0.53
   2  -8  35    0.90    0.66
   6  -8  35    1.13    0.66
  -8   6  36   98.91    3.09
  -2   8  36  107.80    3.10
   6  -8  36  103.59    3.09
  -2  -6 -36  102.07    3.08
  -6  -2 -36  107.39    3.02
   2  -8 -36  106.71    3.10
  -6   8  37    3.38    0.43
  -8   2  37    2.46    0.42
  -2   8  37    1.99    0.44
  -8   6  37    2.99    0.47
   2  -8 -37    2.47    0.45
  -2  -6 -37    2.93    0.44
   7  -8   0   99.33    4.23
   1  -8   0   96.14    4.08
   1  -8   0   98.57    3.95
  -1  -7   0  100.78    4.10
  -1  -7   0   93.52    3.93
   1  -8   0   99.91    4.41
  -7  -1   0   94.49    4.04
   1  -8   0   93.32    4.07
  -1  -7   0   98.83    3.95
   8  -7   0  102.54    4.17
   7  -8   0  102.55    4.24
   1  -8  -1    4.13    1.46
  -1  -7  -1    3.29    1.40
   1  -8   1    3.80    1.50
  -1  -7   1    1.55    1.24
   7  -8  -1    3.45    1.37
   7  -8   1    3.67    1.43
   1  -8  -1    2.42    1.17
  -1  -7   1    3.91    1.30
  -1  -7  -1    4.47    1.21
   1  -8   1    2.73    1.18
   7   1   1    4.55    1.33
   8  -7  -1    5.04    1.59
   8  -7   1    5.21    1.48
   7  -8   1    5.45    1.64
   7  -8  -1    4.59    1.52
  -1  -7  -1    4.01    1.21
   1  -8   1    4.66    1.74
   1  -8  -1    4.56    1.60
  -7  -1   1    3.60    1.26
   1  -8   1    5.30    1.39
   1  -8  -1    3.54    1.26
  -7  -1  -1    4.51    1.30
  -1  -7   1    6.23    1.27
   1  -8  -2   23.33    1.91
   1  -8   2   28.01    2.08
  -1  -7  -2   24.84    2.02
   1  -8  -2   27.48    2.07
   7  -8  -2   18.46    1.96
  -1  -7   2   28.21    2.08
   1  -8   2   25.20    1.97
   7  -8   2   17.43    1.95
   8  -7   2   20.40    2.01
   8  -7  -2   23.25    2.06
  -1  -7   2   24.19    1.87
   7  -8   2   17.04    2.01
   7  -8  -2   21.44    2.11
  -1  -7  -2   24.46    1.90
   1   7   2   28.67    1.78
   7   1   2   22.50    1.89
   1  -8   2   27.34    2.27
  -1  -7   2   28.47    2.07
  -1  -7  -2   26.13    2.00
  -7  -1  -2   21.34    1.88
  -7  -1   2   22.49    1.90
   1  -8   2   26.88    2.05
   1  -8  -2   28.98    2.13
   1  -8  -2   27.52    2.36
   7  -8  -3  386.47   11.59
  -1  -7   3  350.97   11.35
   7  -8   3  368.05   11.52
   1  -8   3  377.42   11.36
   1  -8  -3  342.16   11.20
  -1  -7  -3  376.69   11.47
   1  -8   3  356.52   11.39
   1  -8  -3  372.23   11.48
  -1  -7  -3  363.54   11.24
   8  -7   3  399.51   11.59
  -1  -7   3  380.73   11.27
   8  -7  -3  374.57   11.44
   7  -8   3  399.92   11.68
   7  -8  -3  398.89   11.63
   1   7   3  398.86   11.27
   7   1   3  366.79   11.27
   1  -8   3  383.85   11.85
  -1  -7   3  391.37   11.49
  -1  -7  -3  372.39   11.40
   1  -8  -3  387.11   11.81
  -7  -1   3  372.49   11.41
  -7  -1  -3  367.51   11.39
   1  -8   3  372.58   11.46
   1  -8  -3  365.76   11.43
  -1  -7   4    1.66    1.34
   1  -8   4    3.36    1.28
   7  -8   4    1.29    1.36
   1  -8  -4    0.65    1.16
  -1  -7  -4    2.94    1.07
   1   7   4    2.09    1.16
   7   1   4    3.32    1.21
   8  -1   4    3.65    1.47
  -1  -7   4    2.46    1.18
  -7  -1   4    3.04    1.23
   8  -7   4    1.84    1.38
   8  -7  -4    2.96    1.37
   1  -8  -4    3.08    1.37
   7  -8   4    3.30    1.59
   7  -8  -4    1.61    1.28
   1  -8   4    2.55    1.27
  -1  -7   5   24.07    2.05
   7  -8   5   27.23    2.13
   1  -8   5   26.06    2.08
   1  -8  -5   19.93    1.92
  -1  -7  -5   25.82    1.97
   7  -8  -5   27.92    2.13
   8  -7  -5   28.14    2.12
   1   7   5   27.51    2.01
   7   1   5   28.42    2.07
   8  -1   5   27.08    2.17
  -1  -7   5   30.88    2.11
  -7  -1   5   29.12    2.00
   1  -8  -5   27.04    2.32
   1  -8   5   28.46    2.05
   7  -8   6   40.72    2.66
   1  -8  -6   57.89    2.91
   7  -8  -6   43.86    2.74
   1  -8   6   52.57    2.72
   1  -8  -6   50.74    2.67
   1  -8   6   54.97    2.85
  -1  -7  -6   50.85    2.65
   8  -7  -6   48.48    2.73
  -1  -7   6   54.21    2.70
   7  -8   6   42.15    2.81
   7  -8  -6   49.01    2.76
   1   7   6   52.68    2.85
   7   1   6   45.21    2.70
   8  -1   6   48.60    2.90
   1  -8   6   55.69    3.13
  -1  -7   6   51.05    2.69
  -1  -7  -6   49.84    2.69
  -7  -1   6   43.84    2.55
  -7  -1  -6   51.03    2.73
   1  -8  -6   51.00    2.98
   1  -8   6   53.34    2.81
   1  -8  -6   52.64    2.74
   7  -8   7  345.77   11.27
   1  -8   7  349.88   11.24
   1  -8   7  380.88   11.28
   1  -8  -7  347.01   11.13
   7  -8  -7  392.70   11.44
   1  -8  -7  383.62   11.38
   7  -8  -7  378.10   11.44
   8  -7   7  400.02   11.38
   8  -7  -7  364.24   11.21
  -1  -7  -7  348.67   11.08
   7  -8   7  413.00   11.60
  -1  -7   7  391.76   11.26
   1   7   7  362.34   11.44
   7   1   7  353.77   11.42
   8  -1   7  341.99   11.47
   1  -8   7  393.16   11.68
   1  -8  -7  364.69   11.54
  -1  -7  -7  376.55   11.29
   1  -8   7  357.23   11.32
  -1  -7   7  360.76   11.27
  -7  -1   7  376.71   11.28
  -7  -1  -7  382.51   11.30
   1  -8  -7  378.63   11.40
   1  -8  -8   40.88    2.39
   1  -8   8   31.99    2.21
   1  -8  -8   36.41    2.21
   7  -8  -8   33.63    2.29
   7  -8   8   32.18    2.23
   1  -8   8   35.65    2.31
  -1  -7   8   35.92    2.21
   8  -7   8   36.11    2.32
   8  -7  -8   35.17    2.25
  -1  -7  -8   31.78    2.11
   7  -8   8   36.13    2.44
   7  -8  -8   35.43    2.38
   1   7   8   39.37    2.60
   8  -1   8   29.90    2.43
   7   1   8   33.54    2.52
   1  -8  -8   34.84    2.45
  -1  -7  -8   35.74    2.30
  -7  -1  -8   34.68    2.20
  -7  -1   8   33.82    2.13
  -1  -7   8   34.23    2.25
   1  -8   8   33.32    2.48
   1  -8   8   36.56    2.34
   1  -8  -8   39.36    2.39
   1  -8  -9  105.19    4.10
   8  -7   9   89.65    4.01
   8  -7  -9  106.24    4.16
   1  -8   9   96.14    3.93
   1  -8   9   95.76    3.98
   1  -8  -9   96.73    3.91
   7  -8  -9  101.58    4.03
   7  -8   9   93.29    3.98
  -1  -7   9   95.72    3.91
  -1  -7  -9   97.30    3.89
   7  -8  -9   93.80    4.03
   8  -7   9  106.45    4.14
   8  -7  -9   98.35    3.98
   7  -8   9  102.79    4.19
   1   7   9   95.73    4.36
  -1   8   9  107.03    4.47
   8  -1   9   95.33    4.30
   7   1   9   85.95    4.26
   1  -8   9  108.58    4.38
   1  -8   9   92.66    4.04
   1  -8  -9   96.15    4.08
  -1  -7   9   91.16    3.99
  -1  -7  -9  102.21    4.05
  -7  -1  -9  100.71    3.98
  -7  -1   9   96.32    3.96
   8  -7 -10  125.87    4.94
   8  -7  10  135.38    4.99
   1  -8  10  139.71    4.90
   1  -8  10  126.37    4.85
   1  -8 -10  127.81    4.91
   7  -8 -10  133.78    4.87
   7  -8  10  139.70    4.95
   1  -8 -10  131.03    4.80
  -1  -7 -10  121.26    4.73
   8  -7  10  137.46    4.98
   7  -8 -10  141.25    5.05
   8  -7 -10  138.22    4.91
   7  -8  10  137.19    5.07
  -1  -7  10  126.98    4.77
   1   7  10  134.66    5.49
  -1   8  10  139.14    5.40
   8  -1  10  129.22    5.33
   7   1  10  126.45    5.39
   1  -8 -10  134.23    5.03
  -8   1 -10  129.97    4.87
   1  -8  10  122.67    4.96
  -7  -1 -10  132.50    4.87
  -7  -1  10  127.60    4.86
  -1  -7  10  131.57    4.91
  -1  -7 -10  130.44    4.92
  -8   1  10  131.23    4.87
   1  -8  11    1.59    1.18
   1  -8 -11    1.46    1.19
   7  -8  11    2.23    1.16
   8  -7  11    0.82    1.18
   7  -8 -11    1.14    1.12
   8  -7 -11    0.91    1.14
   1  -8 -11    1.68    1.14
   1  -8  11    2.31    1.15
  -1  -7  11    1.57    1.14
  -1  -7 -11    1.22    1.04
  -7  -1  11    2.51    0.76
  -8   1  11    2.31    0.74
   7   1  11    1.73    1.58
   8  -1  11    3.48    1.68
   1   7  11    1.71    1.56
  -1   8  11    3.12    1.48
   7  -8  11    1.51    1.25
   8  -7 -11    2.13    1.17
   7  -8 -11    1.49    1.21
  -1  -7  11    1.70    1.07
  -8   1 -11    3.05    1.06
  -8   1  11    1.90    1.05
  -1  -7 -11    1.93    1.11
  -7  -1 -11    1.10    1.03
  -7  -1  11    2.15    1.09
   1  -8  11    2.52    1.26
   8  -7  11    1.72    1.22
   1  -8 -11    3.77    1.20
   1  -8 -12  104.38    4.23
  -8   1  12   93.72    3.94
   1  -8  12   97.43    4.13
  -7  -1 -12  101.56    4.00
  -7  -1  12  100.62    4.00
  -1  -7  12  100.49    4.10
  -1  -7 -12  103.69    4.11
  -8   1 -12  109.84    4.10
   8  -7 -12  104.41    3.24
   1  -8  12  111.99    4.10
   8  -7 -12  103.87    4.11
   1  -8 -12  108.12    4.07
   1  -8  12   99.27    4.01
   8  -7  12   99.66    4.11
   1  -8 -12   95.50    3.97
  -1  -7  12  103.23    3.99
  -1  -7 -12  101.94    3.96
   7  -8 -12   98.58    3.95
   7  -8  12   94.76    3.91
  -7  -1  12  103.48    3.28
   1   7  12  111.33    4.76
  -8   1  12  104.11    3.28
  -1   8  12  119.83    4.85
   7   1  12   93.58    4.62
   8  -1  12  101.97    4.71
   7  -8  12   96.31    4.09
   8  -7  12   98.25    4.06
   1  -8 -13    3.27    1.22
   7  -8  13    3.54    1.25
  -8   1 -13    3.72    1.02
  -1  -7 -13    3.51    1.10
  -7  -1 -13    2.50    1.01
   8  -7  13    3.60    1.20
  -1  -7 -13    5.01    0.61
   8  -7 -13    3.17    0.81
   7  -8 -13    2.76    0.69
   1  -8  13    3.91    0.83
  -1  -7  13    4.99    0.79
   7  -8 -13    2.75    1.04
   1  -8 -13    4.09    1.12
   8  -7 -13    2.12    1.09
  -7  -1  13    1.78    0.78
  -8   1  13    3.22    0.82
   7   1  13    4.44    1.77
   1   7  13    2.95    1.63
   8  -1  13    2.95    1.68
  -1   8  13    4.18    1.66
   1  -8  13    3.73    1.09
  -1  -7  13    3.05    1.04
  -7  -1  13    3.38    1.08
  -8   1 -14   96.18    3.74
  -7  -1 -14   93.08    3.70
  -1  -7 -14   96.10    3.86
   8  -7 -14   99.21    3.05
  -1  -7 -14   89.50    2.83
   7  -8 -14   94.51    2.97
   1  -8 -14   90.76    2.82
  -1  -7  14   91.14    3.03
   1  -8  14   96.44    3.06
   7  -8 -14   89.49    3.62
   1  -8  14   91.18    3.63
   8  -7 -14   92.89    3.70
  -1  -7  14   91.37    3.66
  -1   8  14  111.15    4.67
  -7  -1  14   92.05    3.08
   1   7  14   95.90    4.59
  -8   1  14   93.60    3.09
   8  -1  14   87.82    4.56
   7   1  14   86.30    4.49
   7  -8  14   82.89    3.73
  -7  -1  14   85.01    3.60
   8  -7  14   92.12    3.79
  -1  -7 -15  129.70    4.83
  -8   1 -15  125.63    4.67
  -7  -1 -15  122.15    4.64
   8  -7 -15  132.32    4.05
   7  -8 -15  131.45    3.96
  -1  -7 -15  127.14    3.85
   1  -8  15  133.45    4.06
  -1  -7  15  138.66    4.09
  -1  -7  15  138.58    4.70
   1  -8  15  124.00    4.59
   7  -8 -15  135.63    4.64
   8  -7 -15  130.39    4.63
  -1   8  15  136.11    5.64
   1   7  15  139.56    5.78
  -8   1  15  130.80    4.10
   8  -1  15  123.10    5.68
   7   1  15  124.98    5.69
   7  -8  15  116.93    4.68
   8  -7  15  123.45    4.74
  -7  -1  15  125.81    4.60
   8  -7  16    7.12    1.24
   7  -8  16    6.52    1.21
   8  -7 -16    9.10    1.05
   7  -8 -16    9.71    0.98
   1  -8 -16    8.51    0.78
  -1  -7 -16    8.06    0.80
   1  -8  16    7.58    1.02
  -1  -7  16    7.72    1.05
   7  -8  16   10.33    1.00
   7  -8 -16    8.25    1.19
  -8   7  16    9.35    0.93
  -8   1  16    9.86    1.07
   8  -1  16   10.84    2.09
   7   1  16    9.80    2.19
   1   7  16    6.05    1.77
  -1   8  16    7.60    1.88
  -1  -7  16    8.75    1.24
   1  -8  16    8.51    1.27
   7  -8  17    8.61    1.02
  -1  -7  17    6.56    1.07
   1  -8  17    7.01    1.09
  -1   8  17    7.04    1.91
   7   1  17    8.61    2.11
   8  -1  17    7.52    2.08
   1   7  17    8.10    1.98
   1  -8 -17    8.65    0.82
   7  -8 -17    8.64    1.02
   8  -7 -17    7.13    1.04
  -1  -7 -17    8.50    0.82
  -8   1  17    6.55    1.07
  -8   7  17    7.90    0.88
   1  -8  18    9.63    1.19
   7  -8  18    9.37    1.07
  -1  -7  18    8.40    1.18
   8  -7  18    8.77    1.01
   7   1  18   10.00    2.20
  -1   8  18   10.37    2.08
   1   7  18    9.30    2.15
   1  -8 -18    9.98    0.94
   7  -8 -18    9.53    1.09
  -1  -7 -18    9.35    0.92
  -8   7  18    9.72    0.97
  -8   1  18    9.91    1.16
   8  -7  19    0.56    0.95
  -1  -7  19    2.16    1.08
   1  -8  19    2.02    1.04
   7  -8  19    1.89    0.97
  -1   8  19    0.34    1.60
   1   7  19    3.50    1.83
   7   1  19    0.25    1.83
  -1  -7 -19    0.94    0.74
   7  -8 -19    0.92    0.90
   1  -8 -19    1.14    0.69
  -8   1  19    0.21    0.94
  -8   7  19    1.20    0.83
   7  -8  20    3.17    1.03
  -1  -7  20    1.64    1.02
   1  -8  20    1.97    1.00
   8  -7  20    3.31    0.99
   1   7  20    0.76    1.61
   7   1  20    3.62    1.91
  -1   8  20    1.99    1.58
   8  -1  20    3.12    1.95
   7  -8 -20    3.12    0.98
   1  -8 -20    1.82    0.76
  -1  -7 -20    2.88    0.78
  -8   1  20    2.31    0.96
  -8   7  20    2.77    0.89
  -1  -7  21   94.06    3.25
   7  -8  21   93.23    3.17
   8  -7  21   88.29    3.12
   8  -1  21   80.01    4.80
   7  -8 -21   93.44    3.17
  -1  -7 -21   92.79    2.95
   1  -8 -21   94.48    2.96
   1   7  21   88.55    4.91
  -1   8  21   89.51    4.81
  -8   1  21   89.47    3.26
  -8   7  21   85.83    3.08
   7  -8  22   74.40    2.81
   8  -7  22   77.73    2.83
   8  -1  22   74.38    4.47
   8  -7 -22   78.44    2.90
  -1  -7 -22   81.04    2.64
   7  -8 -22   74.45    2.81
  -7  -1 -22   80.93    2.75
   1  -8 -22   83.62    2.67
  -8   1 -22   80.69    2.73
  -8   7  22   75.21    2.76
  -8   1  22   76.82    2.94
  -1   8  22   67.92    4.24
   1   7  22   77.60    4.49
   7  -8  23   32.82    1.71
   8  -7  23   33.12    1.69
   8  -1  23   25.56    2.91
   7   1  23   26.93    2.95
  -1  -7 -23   30.51    1.49
   8  -7 -23   31.56    1.69
  -7  -1 -23   34.18    1.57
  -8   1 -23   32.01    1.49
   1  -8 -23   29.57    1.42
  -8   7  23   31.71    1.59
   1   7  23   28.84    2.83
  -8   1  23   31.47    1.80
  -1   8  23   28.53    2.91
  -8   7  24   11.17    1.07
  -8   1  24   10.05    1.32
  -7   8  24   11.04    1.02
  -7  -1  24    9.45    1.32
   8  -7 -24   11.85    1.31
  -8   1 -24   11.23    0.99
  -7  -1 -24   11.32    1.04
   1  -8 -24   10.84    1.03
   7  -8  24   10.15    1.26
   1  -8  24   10.81    1.30
   8  -7  24    9.31    1.20
  -8   7  25   78.83    2.77
  -7   8  25   78.05    2.75
  -7  -1  25   84.95    2.99
  -8   1  25   75.80    2.93
  -8   1 -25   80.14    2.69
   8  -7 -25   79.43    2.91
   1  -8 -25   76.11    2.67
  -7  -1 -25   82.03    2.74
   1  -8  25   74.89    2.88
  -1  -7  25   74.93    2.92
   8  -7  25   76.25    2.86
   7  -8  25   81.22    2.90
  -7   8  26   48.60    2.02
  -8   1  26   54.07    2.28
  -7  -1  26   50.91    2.24
   8  -7 -26   46.24    2.16
   1  -8 -26   48.65    1.98
  -7  -1 -26   56.63    2.06
  -8   1 -26   54.70    1.96
   1  -8  26   51.85    2.21
   7  -8  26   47.92    2.17
  -1  -7  26   51.22    2.23
   8  -7  26   48.06    2.14
  -8   7  27    1.17    0.94
  -7   8  27    1.64    0.86
  -7  -1  27    0.50    1.06
  -8   1  27    0.23    1.08
   8  -7 -27   -0.03    1.06
   7  -8 -27    0.57    1.03
  -7  -1 -27    0.40    0.87
  -8   1 -27    0.73    0.79
   7  -8  27    0.37    1.00
   1  -8  27    1.38    1.07
   8  -7  27    1.03    0.99
  -1  -7  27    0.31    1.10
  -8   7  28    0.99    0.84
  -7   8  28    0.58    0.80
  -7  -1  28    0.79    0.97
  -8   1  28   -0.93    1.10
  -1  -7 -28    0.50    0.86
   7  -8 -28    0.43    0.97
  -8   1 -28    0.64    0.71
  -7  -1 -28    0.32    0.78
   1  -8  28   -0.42    1.05
   8  -7  28    0.79    0.97
   7  -8  28   -0.31    1.03
  -1  -7  28   -0.19    1.03
  -7   8  29   41.01    1.73
  -7  -1  29   42.81    1.85
  -8   1  29   43.36    1.93
  -8   7  29   39.42    1.78
  -1  -7  29   40.05    1.90
  -7  -1 -29   39.65    1.63
   7  -8 -29   41.00    1.86
  -1  -7 -29   40.57    1.67
  -8   1 -29   41.48    1.60
   8  -7  29   42.39    1.81
   1  -8  29   37.29    1.86
   7  -8  29   40.06    1.83
  -7   8  30   12.47    1.00
  -7  -1  30   11.56    1.07
  -8   7  30   12.01    1.08
  -8   1 -30   12.10    0.87
  -7  -1 -30   12.26    0.93
  -1  -7  30   13.86    1.23
  -1  -7 -30   12.02    0.96
   7  -8 -30   12.48    1.14
   8  -7  30   12.45    1.11
   1  -8  30   12.29    1.22
   7  -8  30   13.05    1.10
  -8   7  31    1.26    0.78
  -7   8  31    0.45    0.74
  -7  -1  31    1.13    0.79
   7  -8 -31    0.04    0.84
  -8   1 -31    1.34    0.61
  -7  -1 -31    0.82    0.67
  -1  -7 -31    0.05    0.72
   1  -8  31    0.77    0.92
  -1  -7  31    0.45    0.99
   7  -8  31    0.63    0.82
   8  -7  31   -0.18    0.77
  -8   7  32    1.08    0.74
  -7   8  32    0.36    0.69
  -7  -1  32   -0.10    0.71
  -8   1 -32    0.73    0.53
  -7  -1 -32   -0.06    0.62
   1  -8 -32    0.31    0.75
  -1  -7 -32   -0.25    0.73
   7  -8  32    0.28    0.79
   8  -7  32    0.96    0.74
  -1  -7  32   -0.14    0.87
   1  -8  32    1.01    0.85
  -8   7  33    2.22    0.72
  -7  -1  33    2.43    0.65
  -7   8  33    2.17    0.68
  -7  -1 -33    2.27    0.60
   1  -8 -33    2.41    0.67
  -1  -7 -33    1.95    0.67
   1  -8  33    1.31    0.78
   7  -8  33    1.74    0.76
   8  -7  33    2.91    0.67
  -7  -1  34   12.93    0.84
  -8   7  34   12.03    0.87
  -7   8  34   14.33    0.87
  -1  -7 -34   13.03    0.84
  -7  -1 -34   14.14    0.78
   1  -8 -34   14.66    0.88
   1  -8  34   14.04    0.96
   7  -8  34   13.95    0.93
  -7  -1  35    6.34    0.56
  -8   1  35    5.32    0.62
  -8   7  35    6.32    0.64
  -7   8  35    7.37    0.63
   1  -8 -35    4.87    0.63
  -7  -1 -35    6.54    0.55
  -1  -7 -35    5.52    0.60
   7  -8  35    6.75    0.65
  -8   1  36    0.91    0.45
  -1   8  36    0.43    0.41
  -8   7  36    0.82    0.43
  -7   8  36    1.09    0.47
   1  -8 -36    1.27    0.44
  -1  -7 -36    1.06    0.43
  -1   8  37    1.01    0.34
   1   7  37    1.41    0.35
  -1  -7 -37    0.79    0.34
   1  -8 -37    0.84    0.35
   0  -8   0   17.57    1.78
   8  -8   0   17.29    1.90
   0  -8   0   18.39    1.85
   0  -8   0   17.07    1.89
   8  -8   0   17.47    1.91
   0  -8   1    6.57    1.42
   0  -8  -1    5.97    1.39
   8  -8   1    8.34    1.64
   8  -8  -1    8.14    1.60
   0  -8   1    6.80    1.41
   0  -8  -1    7.70    1.48
   8  -8   1    9.43    1.67
   8  -8  -1    9.01    1.70
   0  -8  -1    5.99    1.59
   0  -8   1    5.71    1.47
   0  -8  -2  472.66   14.93
   8  -8   2  547.66   15.34
   8  -8  -2  540.84   15.31
   0  -8   2  526.27   15.09
   0  -8   2  489.99   15.11
   0  -8  -2  515.17   15.15
   0  -8  -2  489.51   15.21
   0  -8   2  465.64   15.09
   8  -8  -2  562.56   15.48
   8  -8   2  531.98   15.40
   0  -8   3  127.76    5.09
   8  -8  -3  124.70    5.14
   8  -8   3  120.37    5.10
   0  -8  -3  131.88    5.15
   0  -8   3  137.79    5.02
   0  -8  -3  124.46    4.80
   8  -8   3  131.94    5.21
   8  -8  -3  124.88    5.10
   0   8   3  140.56    4.87
   8   0   3  126.68    5.01
  -8   0  -3  128.96    5.04
  -8   0   3  120.79    4.90
   0  -8   3  124.12    5.02
   0  -8  -3  126.48    4.99
   0  -8   4 1923.38   51.45
   8  -8   4 1865.37   51.49
   8  -8   4 1850.03   51.41
   8  -8  -4 1968.74   51.47
   0  -8  -4 1871.70   51.23
   0   8   4 1878.44   51.22
   8   0   4 1899.85   51.39
  -8   0   4 1894.66   51.42
   0  -8   4 1837.35   51.37
   8  -8   5  286.40    9.26
   0  -8   5  278.43    9.12
   8  -8  -5  270.80    9.11
   0  -8  -5  284.41    8.99
   0   8   5  279.70    9.10
   8   0   5  289.01    9.21
   0  -8   5  282.61    9.19
  -8   0   5  290.68    9.16
   0  -8  -6 1485.98   39.53
   0  -8   6 1481.78   39.39
   8  -8   6 1405.91   39.59
   8  -8  -6 1493.01   39.65
   0  -8   6 1422.31   39.46
   0  -8  -6 1444.49   39.33
   8  -8   6 1333.29   39.42
   8  -8  -6 1447.81   39.53
   0   8   6 1475.56   39.64
   8   0   6 1345.62   39.56
  -8   0   6 1349.39   39.41
   0  -8   6 1412.17   39.54
   0  -8  -6 1476.73   39.59
  -8   0  -6 1549.96   39.63
   8  -8  -7   19.20    2.02
   0  -8  -7   18.58    2.02
   0  -8   7   13.09    1.80
   0  -8   7   18.03    1.91
   8  -8   7   15.25    1.94
   0  -8  -7   15.18    1.76
   8  -8   7   19.00    2.14
   8  -8  -7   20.06    2.02
   0   8   7   15.37    2.05
   8   0   7   17.38    2.11
  -8   0  -7   19.92    1.90
   0  -8   7   18.17    1.96
   0  -8  -7   17.72    1.88
  -8   0   7   20.18    1.93
   0  -8   8  802.98   21.84
   8  -8  -8  814.88   22.01
   8  -8   8  768.64   21.98
   0  -8   8  754.63   21.84
   0  -8  -8  793.31   21.93
   0  -8  -8  777.09   21.76
   8  -8   8  816.55   22.11
   8  -8  -8  727.58   21.82
   0   8   8  841.62   22.39
   8   0   8  736.55   22.17
  -8   0  -8  755.94   21.88
  -8   0   8  704.13   21.78
   0  -8   8  725.45   21.92
   0  -8  -8  768.93   22.00
   0  -8   9    1.32    1.26
   0  -8  -9    2.62    1.31
   8  -8   9    1.79    1.26
   8  -8  -9    0.93    1.28
   0  -8  -9    0.61    1.20
   0  -8   9    0.31    1.15
  -8   0   9    1.39    0.74
   8   0   9    1.90    1.50
   0   8   9    0.60    1.40
   8  -8   9    0.77    1.30
   8  -8  -9   -0.07    1.32
  -8   0  -9    1.54    1.22
  -8   0   9    0.14    1.14
   0  -8   9    2.19    1.27
   0  -8  -9    0.83    1.22
   0  -8  10  248.63    7.80
   0  -8 -10  225.90    7.68
   8  -8  10  238.06    7.84
   8  -8 -10  258.28    7.94
   8  -8  10  241.60    7.98
   8  -8 -10  240.30    7.90
   0   8  10  248.43    8.42
  -8   0  10  242.30    6.81
   8   0  10  236.56    8.38
  -8   0  10  211.97    7.67
  -8   0 -10  251.25    7.89
   0  -8  10  217.26    7.84
   0  -8 -10  230.78    7.87
  -8   0 -11  227.45    7.41
  -8   0  11  206.35    7.28
   0  -8 -11  211.86    7.44
   0  -8  11  194.31    7.32
   8  -8 -11  229.92    6.34
   0  -8 -11  231.69    7.37
   0  -8  11  228.48    7.37
   8  -8 -11  237.27    7.47
   8  -8  11  221.82    7.42
   0   8  11  242.23    8.14
  -8   0  11  222.17    6.42
   8   0  11  221.55    8.06
   8  -8  11  222.72    7.51
   8  -8 -11  199.24    7.31
   0  -8  12  367.23   12.22
  -8   0 -12  411.99   12.24
  -8   0  12  367.69   12.07
   0  -8 -12  401.64   12.32
   8  -8 -12  424.91   11.19
   0  -8  12  396.53   11.18
   0  -8  12  407.51   12.16
   0  -8 -12  380.63   12.05
   8  -8 -12  414.22   12.21
   8  -8  12  403.24   12.20
  -8   0  12  421.54   11.28
   0   8  12  443.95   13.17
   8   0  12  390.52   13.03
   8  -8  12  409.70   12.36
   0  -8 -13  178.61    6.68
  -8   0 -13  189.61    6.60
   8  -8 -13  200.38    5.71
   0  -8 -13  193.55    5.51
   0  -8  13  205.78    5.75
   0  -8  13  182.74    6.49
   8  -8 -13  191.92    6.56
   0   8  13  215.43    7.64
  -8   0  13  199.77    5.81
   8   0  13  192.84    7.51
   8  -8  13  184.93    6.67
   0  -8 -14  458.00   14.13
  -8   0 -14  466.75   13.95
   8  -8 -14  501.72   13.07
   0  -8 -14  463.23   12.87
   0  -8  14  466.89   13.08
   0  -8  14  467.73   13.88
   8  -8 -14  474.10   13.88
  -8   0  14  486.57   13.17
   0   8  14  481.77   15.11
   8   0  14  478.81   15.15
   8  -8  14  467.62   14.06
   0  -8 -15  135.64    5.34
  -8   0 -15  148.68    5.24
   0  -8 -15  152.03    4.30
   8  -8 -15  149.37    4.48
   0  -8  15  152.77    4.55
   8  -8 -15  142.17    5.14
   0  -8  15  143.97    5.16
   0   8  15  165.38    6.50
  -8   0  15  143.50    4.59
   8   0  15  144.65    6.36
   8  -8  15  125.52    5.17
  -8   0  15  146.49    5.21
   0  -8  16  860.04   22.56
   0  -8  16  812.06   23.17
   8   0  16  782.63   24.60
   8  -8 -16  828.46   22.49
   0  -8 -16  843.73   22.30
   0   8  16  870.65   24.76
  -8   0  16  799.92   22.58
   8  -8  17  280.59    7.96
   0  -8  17  280.76    8.04
   8   0  17  273.14   10.10
   8  -8 -17  281.41    8.01
   0  -8 -17  278.14    7.78
  -8   0  17  269.98    8.08
   0   8  17  272.26   10.01
   0  -8  18  284.84    7.91
   8  -8  18  264.30    7.77
   8   0  18  261.67    9.96
   8  -8 -18  262.15    7.82
   0  -8 -18  280.67    7.62
  -8   0  18  253.74    7.90
   0   8  18  297.69   10.04
   0  -8  19   63.02    2.50
   8  -8  19   65.37    2.40
   8   0  19   54.93    4.03
   8  -8 -19   65.48    2.49
   0  -8 -19   61.82    2.21
  -8   8  19   63.55    2.32
  -8   0  19   58.35    2.53
   0   8  19   58.53    3.96
   0  -8  20  402.71   10.92
   8  -8  20  374.32   10.86
   8  -8 -20  412.02   10.93
   0  -8 -20  394.76   10.69
  -8   8  20  390.93   10.78
  -8   0  20  345.10   10.95
   0   8  20  362.74   13.04
   8  -8  21    6.95    1.13
   0  -8  21    8.10    1.21
   0   8  21    6.32    2.05
   8  -8 -21    6.71    1.13
   0  -8 -21    6.14    0.80
  -8   8  21    6.88    0.98
  -8   0  21    5.07    1.22
   8  -8  22   37.57    1.83
   0  -8  22   39.47    1.87
   0  -8 -22   36.81    1.56
  -8   0 -22   39.63    1.70
  -8   8  22   35.41    1.69
  -8   0  22   33.67    1.87
   0   8  22   30.41    3.07
  -8   8  23   25.85    1.44
  -8   0  23   24.39    1.70
  -8   0 -23   26.30    1.41
   0  -8 -23   26.70    1.35
   8  -8  23   29.26    1.64
  -8   8  24  448.45   12.04
  -8   0  24  410.73   12.20
  -8   0 -24  446.43   12.01
   0  -8 -24  419.28   11.91
   8  -8  24  437.16   12.12
  -8   8  25   47.31    2.06
  -8   0 -25   55.57    2.13
   0  -8 -25   57.90    2.09
   8  -8  25   48.85    2.24
  -8   8  26  228.87    6.72
   8  -8 -26  222.06    6.79
   0  -8 -26  234.24    6.63
  -8   0 -26  236.32    6.66
   8  -8  26  226.89    6.78
  -8   8  27   63.99    2.35
  -8   0 -27   64.49    2.27
   8  -8 -27   64.67    2.50
   0  -8  27   56.89    2.44
   8  -8  27   64.72    2.48
  -8   8  28  207.52    6.05
  -8   0 -28  209.58    5.93
   8  -8 -28  206.05    6.14
   0  -8  28  203.65    6.13
   8  -8  28  200.56    6.09
  -8   8  29    1.48    0.82
  -8   0 -29    1.16    0.71
   0  -8  29    1.44    1.02
   8  -8  29   -0.23    0.94
  -8   8  30  124.54    3.90
  -8   0 -30  128.54    3.81
   0  -8  30  135.40    4.06
   8  -8  30  122.87    3.96
  -8   0  31   12.18    1.09
  -8   8  31   10.10    0.97
   0  -8  31   11.95    1.16
  -8   0 -31   10.71    0.83
   8  -8  31   11.06    1.00
  -8   0  32  141.17    4.24
  -8   8  32  150.17    4.23
   0  -8  32  133.74    4.29
  -8   0 -32  141.27    4.11
   8  -8  32  144.21    4.24
  -8   0  33   23.64    1.15
  -8   8  33   22.96    1.14
   0  -8 -33   23.77    1.12
  -8   0 -33   23.56    1.00
   0  -8  33   23.90    1.22
   8  -8  33   24.01    1.14
  -8   0  34   60.81    2.06
  -8   8  34   67.35    2.09
   0  -8 -34   61.13    2.04
  -8   0 -34   64.95    1.94
   8  -8  34   65.14    2.05
  -8   0  35    3.32    0.49
  -8   8  35    2.04    0.50
   0  -8 -35    2.50    0.50
   0   8  36   61.56    1.71
   0  -8 -36   56.08    1.70
   4  -9   0  358.16   11.81
  -5  -4   0  401.66   11.64
  -4  -5   0  378.99   11.50
   5  -9   0  414.90   11.97
  -5  -4   0  389.44   11.59
  -4  -5   0  374.31   11.53
   4  -9   0  372.17   11.53
   5  -9   0  393.16   11.70
   4  -9   0  334.29   11.50
   5  -9   0  373.07   11.63
  -4  -5  -1  316.90    9.64
  -5  -4   1  316.00    9.69
   4  -9  -1  328.56   10.03
  -4  -5   1  313.74    9.63
   4  -9   1  303.60    9.95
  -5  -4  -1  308.88    9.65
   5  -9   1  295.09    9.86
   5  -9  -1  339.29   10.10
   5   4   1  329.80    9.27
  -5  -4   1  307.47    9.62
  -5  -4  -1  302.13    9.59
  -4  -5   1  307.69    9.65
  -4  -5  -1  310.55    9.65
   5  -9   1  297.05    9.67
   4  -9  -1  295.57    9.55
   4  -9   1  299.31    9.59
   4  -9  -1  290.94    9.64
   4  -9   1  273.77    9.57
   5  -9  -1  294.81    9.64
   5  -9  -1  298.24    9.67
   5  -9   1  288.16    9.63
  -4  -5   2  117.81    4.45
  -4  -5  -2  117.39    4.47
   4  -9   2  107.22    4.71
  -5  -4  -2  111.45    4.43
   4  -9  -2  102.13    4.64
   5  -9   2  113.99    4.79
   5  -9  -2  110.13    4.62
  -5  -4   2  121.03    4.52
   5  -9   2  112.01    4.61
   4  -9  -2  105.43    4.42
   4  -9   2  109.86    4.47
   4  -9  -2  109.79    4.54
   4  -9   2  100.16    4.42
   5  -9   2  106.05    4.49
   5  -9  -2  124.73    4.69
   5  -9  -2  106.68    4.58
   4   5   2  114.49    4.09
   5   4   2  113.84    4.13
  -4  -5  -2  111.33    4.39
  -5  -4   2  112.38    4.44
  -5  -4  -2  110.37    4.42
  -4  -5   2   98.67    4.24
  -4  -5   3  112.25    4.32
  -4  -5  -3  106.75    4.25
  -5  -4   3  104.98    4.26
  -5  -4  -3  105.24    4.27
   4  -9   3  109.05    4.62
   4  -9  -3  101.79    4.56
   5  -9   3  109.71    4.62
   5  -9  -3  103.90    4.50
   4   5   3  109.05    4.07
   4  -9  -3  103.82    4.35
   4  -9   3  102.08    4.37
   4  -9  -3  103.92    4.34
   5  -9  -3  108.86    4.40
   5  -9   3  103.66    4.34
   4  -9   3   98.27    4.28
   5   4   3  110.20    4.10
  -5  -4  -3  111.18    4.34
  -5  -4   3  105.87    4.30
  -4  -5   3  102.48    4.23
  -4  -5  -3  114.18    4.34
   4  -9  -4  432.68   13.23
  -4  -5  -4  437.91   12.89
  -5  -4  -4  443.75   12.94
   5  -9  -4  439.06   13.22
   4   5   4  438.48   12.77
   4  -9   4  389.74   12.83
   4  -9  -4  416.78   12.87
   5  -9   4  429.66   12.99
   5   4   4  451.80   12.81
  -5  -4   4  436.41   12.99
  -4  -5   4  418.95   12.92
   5  -9  -5  287.33    9.35
   4  -9  -5  289.04    9.50
  -4  -5  -5  294.60    9.15
  -5  -4  -5  278.16    9.02
   4   5   5  313.84    9.25
   4  -9  -5  284.56    9.11
   4  -9   5  291.95    9.21
   5  -9   5  263.39    9.08
   5   4   5  293.89    9.11
  -5  -4   5  284.93    9.17
  -4  -5   5  285.10    9.19
   5  -9   6  364.02   11.38
   5  -9  -6  365.91   11.34
  -4  -5   6  375.51   11.11
  -4  -5  -6  362.49   11.04
  -5  -4   6  380.60   11.15
  -5  -4  -6  349.55   11.00
   4  -9   6  376.35   11.49
   4  -9  -6  346.24   11.34
   4   5   6  375.00   11.25
   5   4   6  378.35   11.25
  -4  -5  -6  362.52   11.14
  -5  -4   6  349.00   11.08
  -5  -4  -6  376.26   11.16
  -4  -5   6  337.94   11.07
   4  -9   6  370.58   11.07
   4  -9   6  343.60   11.05
   4  -9  -6  365.81   11.14
   5  -9  -6  386.14   11.23
   5  -9   6  349.40   11.09
   4  -9  -6  341.03   10.99
   4  -9  -7    4.59    1.39
   4  -9   7    6.45    1.56
  -4  -5   7    6.64    1.36
  -4  -5  -7    5.57    1.29
  -5  -4   7    7.94    1.41
  -5  -4  -7    6.67    1.29
   4  -9  -7    8.03    1.45
   4  -9   7    4.93    1.33
   5  -9  -7    7.41    1.48
   5  -9   7    5.74    1.34
   4   5   7    7.75    1.53
   5   4   7    8.03    1.54
   4  -9   7    6.40    1.68
  -5  -4  -7    8.08    1.35
   5  -9   7    8.56    1.68
   5  -9  -7    5.00    1.54
   4  -9  -7    5.23    1.63
  -4  -5   7    7.11    1.36
  -4  -5  -7    7.16    1.30
   9  -5  -7    4.35    1.39
  -5  -4   7    8.83    1.38
   4  -9   8   72.48    3.32
   4  -9  -8   68.36    3.25
   4  -9   8   71.47    3.31
   5  -9  -8   80.24    3.39
   5  -9   8   67.25    3.25
   4  -9  -8   65.78    3.25
  -4  -5   8   62.83    3.19
  -4  -5  -8   70.52    3.27
  -5  -4   8   67.90    3.24
  -5  -4  -8   73.54    3.28
   9  -5  -8   65.35    3.17
   5  -9   8   76.34    3.54
  -4  -5   8   76.97    3.34
  -4  -5  -8   76.08    3.28
   5  -9  -8   68.98    3.40
   4  -9  -8   70.42    3.47
  -5  -4   8   73.89    3.33
   9  -5   8   69.25    3.30
  -5  -4  -8   70.08    3.24
   4  -9   8   73.08    3.56
   4   5   8   69.97    3.52
   5   4   8   73.90    3.58
   4  -9  -9  151.26    5.57
   5  -9   9  143.99    5.47
   5  -9  -9  161.27    5.57
   4  -9  -9  155.37    5.56
   4  -9   9  148.94    5.50
   4  -9   9  156.63    5.57
  -4  -5   9  155.31    5.59
  -4  -5  -9  153.12    5.55
  -5  -4   9  149.91    5.53
  -5  -4  -9  154.99    5.54
  -5  -4  -9  149.94    5.46
   9  -5   9  153.69    5.56
   9  -5  -9  157.43    5.51
  -4  -5   9  159.10    5.52
  -4  -5  -9  156.05    5.49
   4  -9   9  156.98    5.83
   5  -9  -9  152.39    5.66
   4  -9  -9  157.54    5.78
   5  -9   9  150.33    5.72
  -5  -4   9  164.08    5.59
   4   5   9  153.67    6.00
   5   4   9  155.74    6.04
   5  -9 -10  189.76    6.31
   4  -9 -10  184.32    6.27
   4  -9  10  172.04    6.17
   5  -9  10  182.89    6.26
   5   4  10  183.32    6.86
   4   5  10  170.84    6.67
  -4  -5  10  179.39    6.29
  -4  -5 -10  177.42    6.28
  -5  -4  10  178.23    6.30
  -5  -4 -10  187.18    6.34
  -5  -4 -10  183.01    6.24
   9  -5  10  202.30    6.43
  -5  -4  10  191.28    6.29
  -4  -5 -10  186.84    6.23
  -4  -5  10  190.75    6.29
   5  -9  10  182.06    6.53
   9  -5 -10  184.49    6.22
   4  -9  10  171.95    6.50
   5  -9 -10  176.02    6.37
   4  -9 -10  172.08    6.38
   5  -9  11   42.30    1.64
   4  -9 -11   42.09    2.40
   4  -9  11   39.71    2.37
   5  -9 -11   37.56    2.28
   5  -9  11   41.00    2.36
  -5  -4  11   45.20    1.68
   5   4  11   45.32    3.03
  -9   4  11   42.96    1.64
   4   5  11   42.99    2.97
  -4  -5 -11   39.97    2.39
  -4  -5  11   41.17    2.42
  -5  -4 -11   41.42    2.40
  -5  -4  11   37.18    2.33
  -4  -5  11   40.81    2.36
   9  -5  11   41.01    2.46
   9  -5 -11   39.84    2.35
  -4  -5 -11   39.97    2.31
  -5  -4 -11   39.83    2.33
  -5  -4  11   44.33    2.40
   5  -9  11   40.89    2.57
   4  -9 -11   39.08    2.54
   5  -9 -11   36.98    2.47
   4  -9  11   40.57    2.59
  -5  -4  12   24.33    1.33
   4  -9  12   21.12    1.22
   5  -9  12   24.48    1.22
  -4  -5  12   22.81    1.27
   4  -9 -12   25.46    1.87
   4  -9  12   22.01    1.79
   5  -9  12   22.70    1.80
   5  -9 -12   24.70    1.80
  -4  -5  12   21.51    1.17
   5   4  12   25.94    2.53
  -5  -4  12   26.16    1.27
  -9   4  12   22.23    1.21
  -9   5  12   24.16    1.21
   4   5  12   21.92    2.42
  -5  -4  12   21.46    1.82
  -4  -5  12   19.50    1.71
  -4  -5 -12   23.29    1.86
  -5  -4 -12   22.99    1.78
   4  -9 -12   16.82    1.84
  -4  -5  12   22.45    1.77
  -4  -5 -12   24.92    1.77
   9  -5  12   26.73    1.99
   5  -9 -12   21.33    1.93
   4  -9  12   22.43    2.02
  -5  -4  12   24.11    1.82
  -5  -4 -12   24.99    1.83
   9  -4  12   20.82    1.88
   5  -9  12   20.43    1.91
  -5  -4  13  369.82   10.16
   5  -9 -13  348.53    9.90
   4  -9 -13  353.62    9.89
   4  -9  13  376.61   10.06
   5  -9  13  352.09   10.03
  -4  -5  13  357.92   10.12
   5  -9 -13  338.72   10.81
   4  -9 -13  341.37   10.85
   5   4  13  371.45   12.03
  -4  -5  13  386.25   10.05
  -5  -4  13  391.24   10.10
  -9   4  13  365.69   10.10
  -9   5  13  367.76   10.06
   4   5  13  381.52   12.12
  -5  -4 -13  351.52   10.98
  -4  -5 -13  372.45   11.08
   4  -9  13  343.07   11.14
   9  -4  13  354.86   10.94
  -4  -5  13  360.45   10.88
   9  -5  13  347.25   10.89
  -5  -4  13  345.54   10.85
   5  -9  13  337.54   11.10
   4  -9 -14  286.20    8.34
  -5  -4  14  307.61    8.63
   5  -9 -14  311.47    8.40
   4  -9  14  295.39    8.51
   5  -9  14  315.59    8.53
  -4  -5  14  292.15    8.58
   5  -9 -14  311.18    9.33
   4  -9 -14  284.33    9.24
  -4  -5  14  304.06    8.49
   5   4  14  328.01   10.70
  -5  -4  14  331.23    8.58
  -9   4  14  288.33    8.54
  -9   5  14  295.83    8.53
   4   5  14  291.81   10.48
   4  -9  14  283.70    9.52
  -4  -5 -14  296.61    9.39
  -5  -4 -14  316.31    9.48
  -4  -5  14  295.40    9.23
   9  -5  14  310.12    9.39
  -5  -4  14  311.23    9.32
   5  -9  14  301.57    9.57
   9  -4  14  305.15    9.38
   4  -9 -15  276.07    7.59
  -5  -4  15  269.64    7.86
   5  -9 -15  274.42    7.62
  -4  -5  15  274.34    7.85
   5  -9  15  267.40    7.72
   4  -9  15  280.92    7.76
   4  -9 -15  260.24    8.46
   5  -9 -15  270.35    8.44
   4   5  15  284.75    9.86
  -4  -5  15  286.24    7.74
  -5  -4  15  288.67    7.81
   5   4  15  273.69    9.79
  -9   4  15  277.99    7.81
  -9   5  15  271.95    7.76
  -5  -4 -15  250.90    8.48
   4  -9  15  235.85    8.61
  -4  -5 -15  264.02    8.54
  -4  -5  15  273.48    8.44
   9  -4  15  253.41    8.43
  -5  -4  15  271.16    8.42
   9  -5  15  260.88    8.46
   5  -9  15  252.06    8.63
  -4  -5  16  132.86    4.23
   4  -9  16  126.98    4.11
   4  -9 -16  121.94    4.68
   5  -9 -16  136.47    4.75
   4   5  16  142.87    6.18
  -4  -5  16  134.62    4.11
  -5  -4  16  141.22    4.15
   5   4  16  137.94    6.16
  -9   4  16  125.42    4.14
  -9   5  16  137.80    4.17
   5  -9 -16  134.28    4.00
   4  -9 -16  127.18    3.96
  -5  -4  16  136.17    4.28
   9  -4  16  122.29    4.67
  -4  -5  16  137.90    4.73
   9  -5  16  128.98    4.76
   4  -9  17  409.95   11.19
  -4  -5  17  406.75   11.33
   5  -9 -17  389.11   11.06
   4  -9 -17  420.23   11.06
  -5  -4  17  387.90   11.30
  -5  -4  17  405.04   11.22
   4   5  17  387.50   13.50
  -4  -5  17  414.88   11.19
  -9   4  17  390.18   11.24
   5   4  17  388.37   13.42
  -9   5  17  388.71   11.21
   5  -9 -18  356.25    9.51
  -4  -5  18  343.54    9.75
   4  -9 -18  333.56    9.45
  -5  -4  18  357.08    9.80
   5   4  18  372.16   12.09
  -4  -5  18  330.10    9.58
  -5  -4  18  343.88    9.66
   4   5  18  355.17   12.03
  -9   4  18  319.66    9.64
  -9   5  18  331.27    9.63
   5  -9  19  119.67    4.13
   9  -5  19  141.57    4.18
   4  -9 -19  139.56    4.06
   5  -9 -19  134.97    4.10
  -4  -5  19  139.43    4.40
  -5  -4 -19  128.56    4.09
  -4  -5  19  132.85    4.16
  -5  -4  19  131.08    4.23
   4   5  19  128.53    6.21
  -9   4  19  126.67    4.23
   5   4  19  138.16    6.31
  -4   9  19  136.75    5.90
  -9   5  19  132.18    4.23
   9  -5  20    0.99    0.86
   5  -9  20    0.43    0.90
  -4  -5  20    2.36    1.28
  -4   9  20    2.24    1.54
   4   5  20    2.40    1.89
   5   4  20    2.67    1.82
  -5  -4 -20    0.97    0.80
   5  -9 -20    1.28    0.82
   4  -9 -20    1.70    0.81
  -9   4  20    2.24    0.96
  -9   5  20    1.28    0.96
  -4  -5  20    1.26    0.88
  -5  -4  20    0.92    0.98
   4  -9  21    8.85    1.14
   9  -5  21    9.12    1.08
   5  -9  21    8.72    1.10
  -4   9  21    9.51    1.96
   5   4  21    9.82    2.10
   4   5  21    9.16    2.27
  -4  -5 -21    7.42    0.98
   5  -9 -21    9.94    0.96
  -5  -4 -21   10.35    1.00
   4  -9 -21    9.24    0.98
  -4  -5  21    9.85    1.03
  -5  -4  21   10.30    1.15
  -9   4  21    9.93    1.21
  -9   5  21   10.01    1.13
   9  -5  22   28.39    1.49
   4  -9  22   24.70    1.54
   5  -9  22   30.65    1.59
   5   4  22   27.49    2.91
  -5  -4 -22   28.05    1.42
   5  -9 -22   29.10    1.43
   4  -9 -22   26.36    1.41
  -4  -5 -22   26.00    1.36
  -4   9  22   24.16    2.59
  -4  -5  22   25.21    1.46
  -5  -4  22   29.26    1.61
   4   5  22   22.68    2.68
  -9   4  22   26.67    1.62
  -9   5  22   26.47    1.60
  -5  -4  23   74.00    2.76
  -9   4  23   81.58    2.87
  -9   5  23   77.87    2.84
  -4  -5  23   70.43    2.65
   5  -9 -23   74.84    2.64
   4  -9 -23   72.48    2.58
  -4  -5 -23   75.97    2.61
  -5  -4  23   71.70    2.91
  -5  -4 -23   74.23    2.60
   9  -5  23   79.24    2.72
   4  -9  23   77.45    2.79
   5  -9  23   72.59    2.75
  -4  -5  24   16.52    1.22
  -5  -4  24   18.33    1.32
  -9   4  24   20.27    1.47
  -9   5  24   19.43    1.41
   4  -9 -24   17.56    1.23
  -4  -5  24   18.50    1.58
  -4  -5 -24   16.53    1.17
   5  -9 -24   17.57    1.24
  -5  -4 -24   18.73    1.24
   5  -9  24   18.48    1.34
   4  -9  24   16.63    1.36
   9  -5  24   21.32    1.34
  -9   4  25    1.21    1.05
  -9   5  25    2.03    1.03
  -4  -5  25    1.54    0.85
  -5  -4  25    0.98    0.94
  -4  -5 -25    1.58    0.82
   5  -9 -25    0.61    0.90
  -5  -4 -25    1.40    0.88
   4  -9 -25    1.59    0.85
   5  -9  25    2.76    1.08
  -4  -5  25    1.38    1.15
   4  -9  25    1.87    1.02
  -4  -5  26  133.34    4.09
  -5  -4  26  135.14    4.19
  -9   4  26  128.47    4.26
  -9   5  26  126.76    4.24
   5  -9 -26  138.94    4.16
   4  -9 -26  128.28    4.11
  -4  -5 -26  131.26    4.06
  -5  -4 -26  135.64    4.10
  -4  -5  26  131.45    4.35
   4  -9  26  129.45    4.21
   5  -9  26  131.73    4.23
  -4  -5  27  100.96    3.29
  -5  -4  27  100.34    3.38
  -9   4  27  111.20    3.55
  -9   5  27  101.85    3.49
  -4  -5 -27  106.35    3.31
   5  -9 -27  102.44    3.40
  -5  -4 -27  101.55    3.31
   4  -9 -27  103.99    3.37
   4  -9  27  101.99    3.50
   5  -9  27   96.47    3.44
  -4  -5  28   82.42    2.89
  -5  -4  28   86.47    3.00
  -9   4  28   98.02    3.18
  -9   5  28   96.33    3.16
  -4  -5 -28   89.66    2.96
   4  -9 -28   91.35    3.02
  -5  -4 -28   95.81    3.01
   4  -9  28   83.61    3.09
   5  -9  28   96.61    3.16
  -5  -4  29   64.15    2.46
  -4  -5  29   69.87    2.43
  -9   4  29   78.98    2.72
  -9   5  29   84.41    2.74
  -5  -4 -29   79.18    2.55
  -4  -5 -29   74.91    2.53
   5  -9  29   72.95    2.67
   4  -9  29   75.00    2.70
  -5  -4  30   25.15    1.25
  -9   4  30   28.96    1.53
  -9   5  30   30.47    1.50
  -4  -5  30   25.28    1.18
  -4  -5 -30   27.69    1.35
  -5  -4 -30   29.10    1.34
   5  -9  30   28.53    1.50
   4  -9  30   26.45    1.49
  -5   9  31   55.97    2.01
  -9   4  31   60.61    2.15
  -9   5  31   60.42    2.15
  -4  -5 -31   62.43    2.03
  -5  -4 -31   55.84    1.99
   4  -9  31   58.84    2.17
   5  -9  31   56.33    2.16
  -5  -4  32   14.98    0.82
  -5   9  32   15.96    0.99
  -9   4  32   15.40    1.07
  -9   5  32   16.27    1.08
  -4   9  32   15.52    0.98
  -4  -5 -32   15.42    0.97
  -5  -4 -32   15.90    0.98
   4  -9  32   14.38    1.12
   5  -9  32   15.21    1.13
  -5   9  33   31.82    1.03
  -9   4  33   31.04    1.11
  -4   9  33   31.99    1.04
  -9   5  33   31.74    1.12
  -4  -5 -33   31.85    1.01
  -5  -4 -33   29.81    0.98
   5  -9  33   30.27    1.13
   4  -9  33   31.33    1.14
  -9   4  34    7.75    0.76
  -9   5  34    8.75    0.76
  -5   9  34    7.28    0.73
  -4   9  34    7.87    0.70
  -4  -5 -34    6.50    0.67
  -5  -4 -34    7.42    0.67
   4  -9  34    6.55    0.79
   5  -9  34    8.15    0.82
  -9   4  35   43.79    1.47
  -4   9  35   47.92    1.45
  -9   5  35   41.43    1.47
  -5   9  35   42.89    1.44
   5  -9  35   36.87    1.48
   4  -9  35   38.83    1.48
  -4  -5 -35   42.06    1.41
  -5  -4 -35   39.20    1.40
  -9   4  36   17.50    0.80
  -9   5  36   17.60    0.81
  -5   9  36   19.85    0.81
  -4   9  36   17.97    0.80
  -4  -5 -36   18.65    0.77
  -5  -4 -36   19.22    0.77
   5  -9  36   19.88    0.84
   4  -9  36   18.23    0.85
   3  -9   0   93.25    4.19
  -3  -6   0   93.81    3.77
   6  -9   0   72.93    3.90
   9  -6   0   91.12    3.86
   6   3   0   83.34    3.38
   3  -9   0   84.69    3.96
  -6  -3   0   83.39    3.70
  -3  -6   0   88.21    3.79
   3  -9   0   83.22    3.75
   6  -9   0   80.96    3.80
   3  -9   0   88.82    3.87
   3  -9  -1  179.01    6.37
   9  -6  -1  171.95    5.97
  -3  -6   1  165.54    5.83
  -3  -6  -1  166.07    5.83
   6  -9  -1  167.50    6.20
   6  -9   1  165.79    6.23
   3  -9   1  170.67    6.32
   9  -6   1  158.16    5.82
   6   3   1  159.63    5.51
  -3  -6  -1  166.01    5.87
   3  -9  -1  164.85    6.12
   3  -9   1  169.09    6.17
  -3  -6   1  168.76    5.90
  -6  -3  -1  160.65    5.87
  -6  -3   1  169.84    5.94
   3  -9  -1  163.29    5.90
   3  -9   1  167.27    5.92
   3  -9  -1  146.44    5.81
   3  -9   1  152.07    5.85
   6  -9  -1  159.75    6.02
   6  -9   1  160.37    5.99
   9  -6  -2   70.72    3.40
  -3  -6  -2   71.38    3.36
   6  -9   2   64.63    3.56
   6  -9  -2   63.94    3.53
   3  -9   2   72.53    3.77
   3  -9  -2   75.73    3.74
  -3  -6   2   77.02    3.34
   9  -6   2   71.71    3.44
   3  -9  -2   70.63    3.48
   3  -9   2   70.96    3.46
   6  -9  -2   64.79    3.38
   6  -9   2   64.86    3.43
   3  -9   2   80.75    3.45
   3  -9  -2   80.43    3.45
   6   3   2   60.51    2.96
   3  -9   2   75.82    3.60
   3  -9  -2   79.40    3.64
  -3  -6   2   68.45    3.35
  -3  -6  -2   71.34    3.39
  -6  -3  -2   66.22    3.28
  -6  -3   2   68.93    3.33
  -3  -6  -3  239.44    8.07
   6  -9  -3  255.51    8.49
   9  -6  -3  271.91    8.25
   3  -9   3  257.78    8.65
  -3  -6   3  256.92    8.13
   6  -9   3  240.90    8.44
   3  -9  -3  255.14    8.54
   9  -6   3  269.17    8.29
   3   6   3  261.94    7.94
   3  -9  -3  237.91    8.09
   3  -9  -3  248.98    8.26
   3  -9   3  220.38    8.11
   3  -9   3  256.99    8.22
   6  -9  -3  251.79    8.30
   6  -9   3  243.10    8.27
   6   3   3  245.82    7.99
  -3  -6  -3  252.60    8.22
   3  -9   3  245.25    8.41
   3  -9  -3  255.13    8.42
  -3  -6   3  250.11    8.23
  -6  -3   3  247.88    8.21
  -6  -3  -3  252.83    8.21
   9  -6   4   57.10    2.98
   9  -6  -4   57.40    2.91
  -3  -6  -4   52.76    2.81
   6  -9  -4   53.83    3.08
   3  -9  -4   56.82    3.22
   3   6   4   53.48    2.68
   6   3   4   53.80    2.80
   3  -9   4   52.56    3.02
  -6  -3   4   52.55    2.77
  -3  -6   4   49.98    2.84
   3  -9   4   53.38    2.89
   6  -9   4   50.83    2.85
   3  -9  -4   53.20    2.82
  -6  -3  -5    2.54    1.28
   3  -9  -5    1.98    1.31
  -3  -6  -5    3.34    1.21
   3  -9   5    1.79    1.26
   6  -9   5    1.86    1.32
   3   6   5    3.35    1.23
   6   3   5    3.44    1.33
   9  -6  -5    3.59    1.38
   6  -9  -5    3.99    1.55
   3  -9  -5    3.37    1.49
  -3  -6   5    2.91    1.23
   3  -9   5    2.24    1.46
  -6  -3   5    3.22    1.23
  -3  -6  -6  107.37    4.17
  -3  -6   6  106.65    4.23
   3  -9   6  114.03    4.69
  -6  -3  -6   86.87    4.03
   6  -9   6  103.49    4.50
   6  -9  -6  101.90    4.41
  -6  -3   6   99.94    4.21
   3  -9  -6  107.60    4.56
   9  -6  -6  104.69    4.16
   3   6   6  109.33    4.33
   3  -9   6  107.36    4.31
   3  -9  -6  114.75    4.37
   3  -9   6  106.87    4.30
   6  -9   6   96.65    4.18
   6  -9  -6  104.43    4.26
   3  -9  -6   95.94    4.15
   6   3   6   92.28    4.17
  -3  -6   6  103.40    4.26
  -3  -6  -6  109.32    4.32
   3  -9   6  100.41    4.40
   3  -9  -6  110.61    4.55
  -6  -3  -6  103.09    4.20
  -6  -3   6   89.43    4.06
  -6  -3  -7  339.18   10.96
   9  -6   7  397.79   11.22
  -3  -6  -7  344.82   10.89
   9  -6  -7  372.50   11.05
  -6  -3   7  369.53   11.10
   6  -9   7  380.19   11.41
   6  -9  -7  346.00   11.21
   3  -9  -7  369.20   11.43
  -3  -6   7  384.11   11.07
   3  -9   7  387.17   11.53
   3   6   7  385.34   11.42
   6   3   7  346.44   11.23
  -3  -6   7  353.91   11.13
  -3  -6  -7  362.30   11.13
  -6  -3  -7  349.45   11.03
  -6  -3   7  339.14   11.02
   3  -9   7  341.52   11.01
   3  -9  -7  376.23   11.15
   3  -9  -7  346.16   10.96
   6  -9   7  326.85   10.97
   3  -9   7  376.24   11.09
   6  -9  -7  365.34   11.10
  -6  -3  -8   15.12    1.65
   9  -6  -8   16.09    1.68
   9  -6   8   15.48    1.84
  -3  -6  -8   13.60    1.57
   3  -9  -8   16.29    1.87
  -6  -3   8   17.56    1.78
   6  -9   8   17.10    1.98
   6  -9  -8   16.09    1.83
  -3  -6   8   14.87    1.68
   3  -9  -8   12.85    1.64
   3  -9   8   14.54    1.73
   6  -9  -8   20.03    1.82
   3  -9  -8   15.01    1.70
   6  -9   8   15.82    1.71
   3  -9   8   14.55    1.67
   3   6   8   13.89    1.83
   6   3   8   17.27    2.00
   3  -9   8   14.89    1.90
  -3  -6   8   14.94    1.67
  -6  -3   8   15.47    1.65
  -6  -3  -8   18.24    1.73
  -3  -6  -8   12.95    1.60
  -3  -6   9   72.14    3.22
   9  -6   9   73.49    3.33
   9  -6  -9   67.52    3.19
  -6  -3   9   68.55    3.20
  -6  -3  -9   66.32    3.16
  -3  -6  -9   64.27    3.08
   6  -9   9   67.94    3.42
   6  -9  -9   68.46    3.37
   3   6   9   65.47    3.64
   3  -9   9   64.69    3.20
   3  -9   9   69.67    3.25
   6  -9   9   65.04    3.19
   3  -9  -9   63.47    3.13
   6  -9  -9   67.81    3.23
   3  -9  -9   71.28    3.28
   6   3   9   73.04    3.68
  -3  -6   9   71.22    3.33
  -3  -6  -9   71.52    3.30
   3  -9  -9   73.41    3.51
  -6  -3   9   69.54    3.24
  -6  -3  -9   68.55    3.26
   3  -9   9   71.88    3.55
   3  -9 -10    5.54    1.33
   3  -9  10    4.44    1.37
  -6  -3  10    3.71    1.30
  -3  -6  10    4.43    1.30
  -3  -6 -10    5.08    1.24
  -6  -3 -10    3.97    1.28
  -6  -3  10    3.69    0.79
  -9   3  10    4.33    0.75
   3  -9 -10    5.72    1.36
   3  -9  10    5.29    1.28
   6  -9 -10    3.97    1.32
   6  -9  10    3.72    1.29
   3   6  10    3.22    1.60
   9  -3  10    6.31    1.71
   6   3  10    2.51    1.54
  -6  -3  10    4.06    1.23
   3  -9 -10    4.62    1.46
   9  -6  10    6.42    1.49
   6  -9  10    3.26    1.47
   3  -9  10    5.36    1.54
   9  -6 -10    3.93    1.28
  -6  -3 -10    3.34    1.24
   6  -9 -10    1.46    1.26
  -3  -6  10    5.12    1.24
  -3  -6 -10    4.03    1.19
  -3  -6  11  550.77   15.46
  -3  -6 -11  541.75   15.45
   6  -9 -11  486.98   15.52
   9  -6  11  541.55   15.55
  -6  -3 -11  516.08   15.44
  -6  -3  11  545.66   15.54
   9  -6 -11  489.77   15.36
   6  -9  11  531.01   15.72
   3  -9  11  559.99   15.54
   3  -9 -11  564.19   15.60
   3  -9  11  522.00   15.50
   6  -9 -11  552.12   15.54
   6  -9  11  519.23   15.44
   3  -9 -11  525.40   15.44
  -6  -3  11  560.93   14.54
   3   6  11  544.98   16.38
  -9   3  11  532.32   14.50
   6   3  11  518.66   16.24
   9  -3  11  565.02   16.48
   3  -9  11  518.61   15.79
   3  -9 -11  498.10   15.67
  -3  -6  11  495.88   15.50
  -3  -6 -11  540.27   15.61
  -6  -3  11  497.19   15.47
  -6  -3 -11  531.89   15.56
   3  -9 -12    3.01    1.36
   3  -9  12    1.98    1.32
  -3  -6  12    2.32    1.24
  -3  -6 -12    3.55    1.16
  -6  -3  12    1.80    1.14
  -6  -3 -12    4.05    1.19
  -3  -6  12    3.67    0.87
   3  -9  12    2.44    0.82
   3  -9  12    2.44    1.19
   6  -9 -12    2.02    1.14
   6  -9  12    3.32    1.24
   3  -9 -12    3.39    1.23
  -6  -3  12    1.69    0.83
  -9   3  12    2.10    0.78
   9  -3  12    4.85    1.91
   3   6  12    2.45    1.77
   6   3  12    1.91    1.71
  -3  -6  12    0.66    1.09
  -3  -6 -12    4.56    1.17
  -6  -3  12    1.80    1.11
  -6  -3 -12    1.65    1.02
   3  -9  12    4.33    1.46
   3  -9 -12    1.66    1.37
   9  -6  12    4.28    1.33
   6  -9  12    2.63    1.31
   3  -9  13   82.27    3.94
  -3  -6 -13   83.68    3.72
  -6  -3 -13   83.80    3.70
   6  -9 -13   89.52    2.86
   3  -9 -13   94.44    2.81
  -3  -6  13   91.94    3.05
   6  -9  13   94.64    2.98
   3  -9  13   97.24    3.02
   3  -9 -13   82.12    3.67
   6  -9 -13   86.61    3.66
  -3  -6  13   93.30    2.92
  -6  -3  13  103.23    3.12
   3   6  13  102.52    4.85
  -9   3  13   90.19    3.04
   9  -3  13  102.20    4.89
   6   3  13   98.53    4.70
  -3  -6  13   85.55    3.65
   6  -9  13   84.22    3.86
   9  -6  13   92.53    3.80
  -6  -3  13   87.89    3.72
   3  -9  14    0.64    1.08
  -3  -6 -14    1.19    0.94
  -6  -3 -14    1.42    0.99
   9  -6  14    1.15    1.09
   6  -9  14    1.69    1.13
   3  -9 -14    1.99    0.61
   6  -9 -14    1.70    0.67
  -3  -6  14    2.47    0.88
   3  -9  14    1.26    0.74
   9  -6 -14    0.92    1.05
   3  -9 -14    0.59    1.02
   6  -9 -14    2.42    1.11
  -9   3  14    2.34    0.84
  -3  -6  14    0.83    0.67
  -9   6  14    1.89    0.76
  -6  -3  14    0.70    0.84
   3   6  14    0.66    1.67
   6   3  14    2.76    1.64
   9  -3  14    0.66    1.78
  -3  -6  14    1.07    1.04
  -6  -3  14    1.41    1.04
  -6  -3 -15   92.59    3.88
  -9   3 -15   95.94    3.90
  -3  -6 -15   98.17    3.99
   6  -9 -15   92.74    3.14
   3  -9 -15  106.89    3.10
  -3  -6 -15  103.17    3.14
  -3  -6  15  103.55    3.37
   3  -9  15  107.52    3.28
   3  -9 -15   91.16    3.89
   6  -9 -15   88.30    3.79
   9  -6 -15  102.14    4.04
  -3  -6  15  102.04    3.17
  -6  -3  15  107.13    3.35
   3   6  15  104.77    5.13
  -9   3  15  107.12    3.38
  -9   6  15   99.73    3.22
   6   3  15   88.10    4.84
   9  -3  15   94.72    3.90
   6  -9  15   92.89    4.03
  -6  -3  15   96.80    3.85
  -3  -6  15  101.79    3.92
   9  -6  15   92.77    3.92
   6  -9 -16   12.06    0.99
  -3  -6 -16   11.13    0.91
   3  -9 -16   14.09    0.91
  -3  -6  16   13.07    1.15
   3  -9  16   12.71    1.11
  -3  -6  16   11.36    1.39
   3  -9 -16   13.14    1.48
  -3  -6  16   14.88    1.04
  -6  -3  16   11.52    1.23
  -9   3  16   14.03    1.18
  -9   6  16   12.34    1.04
  -3   9  16   12.10    1.94
   3   6  16   12.90    2.31
   6   3  16    8.62    2.23
   9  -3  16   11.48    1.45
   9  -6  16   10.77    1.40
   6  -9  17   86.57    3.07
   3  -9  17   94.38    3.14
  -3  -6  17   98.02    3.30
   9  -3  17   95.14    5.03
   6   3  17   88.33    4.91
  -3  -6 -17   91.80    2.98
   6  -9 -17   98.11    3.08
   3  -9 -17   93.66    2.96
  -3  -6  17   91.86    3.02
  -6  -3  17   91.29    3.25
   3   6  17   86.72    4.75
  -9   3  17   88.71    3.20
  -3   9  17   90.61    4.64
  -9   6  17   94.10    3.13
   6  -9  18  181.30    5.51
   3  -9  18  187.48    5.56
  -3  -6  18  194.71    5.68
   9  -3  18  180.03    7.57
   6   3  18  178.41    7.64
  -3  -6 -18  188.03    5.39
   6  -9 -18  189.76    5.46
   3  -9 -18  184.86    5.36
  -3  -6  18  183.85    5.45
  -6  -3  18  183.29    5.61
   3   6  18  191.46    7.61
  -9   3  18  176.88    5.59
  -3   9  18  189.29    7.33
  -9   6  18  174.02    5.50
  -3  -6  19  169.99    5.04
   9  -6  19  170.33    4.93
   3  -9  19  164.14    4.95
   6  -9  19  157.83    4.88
   9  -3  19  168.81    7.19
   6   3  19  156.53    6.94
  -3  -6 -19  154.10    4.73
   6  -9 -19  159.58    4.82
   3  -9 -19  164.46    4.76
  -3  -6  19  155.55    4.79
  -6  -3  19  155.47    4.99
  -9   3  19  154.24    4.99
   3   6  19  153.11    6.90
  -9   6  19  154.57    4.90
  -3   9  19  153.01    6.63
  -3  -6  20    3.99    1.22
   9  -6  20    1.61    0.97
   6  -9  20    2.21    0.98
  -3   9  20    4.90    1.83
   3   6  20    0.91    1.76
   6   3  20    3.05    1.78
   9  -3  20    3.28    2.00
  -3  -6 -20    2.99    0.89
   3  -9 -20    2.53    0.82
   6  -9 -20    2.08    0.92
  -6  -3 -20    1.82    0.93
  -9   3  20    2.58    1.11
  -9   6  20    1.85    0.97
  -3  -6  20    2.71    0.86
  -6  -3  20    1.19    1.08
   6  -9  21   84.82    2.97
   9  -6  21   87.88    2.97
  -3  -6  21   83.68    3.11
   9  -3  21   81.51    4.87
   6   3  21   76.40    4.72
   6  -9 -21   86.50    2.88
   3  -9 -21   74.47    2.78
  -6  -3 -21   88.02    2.89
   3   6  21   79.95    4.74
  -3   9  21   85.31    4.56
  -3  -6  21   77.97    2.80
  -6  -3  21   83.30    3.04
  -9   3  21   83.39    3.06
  -9   6  21   92.00    3.02
   9  -6  22   58.53    2.32
   6  -9  22   58.66    2.29
   6   3  22   56.32    4.01
   9  -3  22   56.74    3.94
   6  -9 -22   59.44    2.26
  -6  -3 -22   54.31    2.19
   3  -9 -22   61.17    2.16
  -9   3 -22   56.43    2.12
  -3  -6  22   57.96    2.17
  -3   9  22   58.17    3.76
  -6  -3  22   55.85    2.36
   3   6  22   60.14    4.04
  -9   3  22   58.87    2.49
  -6   9  22   59.48    3.71
  -9   6  22   61.27    2.34
  -9   3  23    1.28    1.11
  -9   6  23    1.51    0.95
  -3  -6  23    1.08    0.79
  -6  -3  23    1.53    1.04
  -6  -3 -23    1.37    0.86
  -9   3 -23    1.84    0.75
   6  -9 -23    1.76    0.86
   3  -9 -23    1.65    0.80
   6  -9  23    0.70    0.99
   9  -6  23    1.76    0.96
  -9   3  24    0.65    1.07
  -9   6  24    1.28    1.06
  -3  -6  24    0.90    0.78
  -6  -3  24    0.95    1.05
  -6  -3 -24    1.02    0.87
  -9   3 -24    0.28    0.75
   6  -9 -24    0.27    0.86
   3  -9 -24    0.90    0.84
   6  -9  24    0.35    1.01
   9  -6  24    0.78    0.97
   3  -9  24    0.99    1.04
  -3  -6  25  100.93    3.27
  -6  -3  25  100.76    3.51
  -9   3  25  107.44    3.59
  -9   6  25  106.83    3.49
  -3  -6 -25   99.74    3.31
   3  -9 -25  103.88    3.36
   6  -9 -25  112.06    3.44
  -6  -3 -25  105.02    3.36
   3  -9  25   98.15    3.48
   6  -9  25  100.64    3.47
   9  -6  25  102.03    3.44
  -6  -3  26   16.97    1.35
  -9   3  26   20.56    1.46
  -9   6  26   17.09    1.31
   6  -9 -26   16.22    1.28
   3  -9 -26   17.17    1.20
  -6  -3 -26   17.39    1.20
  -3  -6 -26   18.27    1.16
  -3  -6  26   18.42    1.51
   6  -9  26   12.45    1.33
   3  -9  26   16.63    1.39
   9  -6  26   17.97    1.31
  -9   6  27    5.41    0.99
  -6  -3  27    4.44    1.01
  -9   3  27    4.67    1.12
  -6  -3 -27    4.34    0.88
   6  -9 -27    6.32    1.04
  -3  -6 -27    4.82    0.90
   3  -9 -27    5.96    0.97
   6  -9  27    3.42    1.05
   9  -6  27    5.90    1.00
  -3  -6  27    5.75    1.21
   3  -9  27    6.80    1.14
  -9   6  28    0.05    0.97
  -6  -3  28    0.39    0.89
  -6   9  28    0.27    0.73
  -9   3  28    0.58    0.99
  -6  -3 -28   -0.36    0.80
  -3  -6 -28    0.70    0.81
   3  -9 -28    0.73    0.80
  -3  -6  28    0.44    1.06
   9  -6  28    0.37    0.89
   3  -9  28    1.10    1.04
   6  -9  28    0.42    1.00
  -6  -3  29   52.59    2.05
  -6   9  29   52.15    2.00
  -9   3  29   59.19    2.23
  -9   6  29   58.19    2.16
  -6  -3 -29   51.23    1.97
   3  -9 -29   53.82    2.04
  -3  -6 -29   58.05    2.05
   3  -9  29   57.25    2.20
   6  -9  29   52.75    2.16
   9  -6  29   50.90    2.03
  -6  -3  30   29.30    1.41
  -6   9  30   30.84    1.42
  -9   3  30   31.16    1.58
  -9   6  30   30.54    1.53
  -6  -3 -30   31.05    1.41
  -3  -6 -30   32.31    1.42
   3  -9  30   32.19    1.60
   6  -9  30   31.14    1.55
  -6  -3  31   43.96    1.77
  -9   3  31   53.27    1.97
  -6   9  31   48.43    1.81
  -9   6  31   47.68    1.88
  -3  -6 -31   51.49    1.81
  -6  -3 -31   49.04    1.77
   6  -9  31   47.65    1.94
   3  -9  31   48.43    1.95
  -6   9  32   14.12    0.94
  -6  -3  32   12.14    0.83
  -9   3  32   17.13    1.10
  -9   6  32   13.98    1.00
  -3  -6 -32   17.13    0.97
  -6  -3 -32   13.64    0.89
   6  -9  32   12.30    1.03
   3  -9  32   13.09    1.06
  -9   3  33   36.37    1.44
  -9   6  33   34.09    1.41
  -6   9  33   38.39    1.38
  -6  -3  33   31.08    1.23
  -3  -6 -33   33.51    1.35
  -6  -3 -33   36.70    1.34
   6  -9  33   32.17    1.46
   3  -9  33   31.84    1.46
  -6  -3  34    3.43    0.43
  -6   9  34    4.19    0.63
  -9   3  34    4.09    0.66
  -3   9  34    4.57    0.64
  -9   6  34    3.16    0.63
  -6  -3 -34    2.58    0.55
  -3  -6 -34    4.20    0.62
   3  -9  34    4.55    0.74
   6  -9  34    4.32    0.74
  -3   9  35   17.82    0.80
  -9   3  35   17.02    0.82
  -9   6  35   15.45    0.82
  -6   9  35   15.84    0.80
   3  -9  35   14.38    0.87
  -3  -6 -35   17.09    0.79
  -6  -3 -35   14.60    0.77
   6  -9  35   15.82    0.84
  -6   9  36    0.28    0.38
  -9   3  36    0.65    0.40
  -3   9  36    0.14    0.38
  -9   6  36   -0.13    0.41
  -3  -6 -36    0.02    0.38
  -6  -3 -36    0.15    0.33
   6  -9  36    0.12    0.43
   7  -9   0   48.89    3.12
  -2  -7   0   47.38    2.69
   9  -7   0   48.69    2.86
  -7  -2   0   43.21    2.68
   2  -9   0   49.73    2.91
  -2  -7   0   48.82    2.77
   2  -9   0   49.88    3.18
   2  -9   0   48.77    2.89
   2  -9   0   44.07    2.72
   7  -9   0   47.89    2.94
  -2  -7   1  144.19    5.22
  -2  -7  -1  141.37    5.22
   9  -7   1  134.79    5.29
   9  -7  -1  141.99    5.33
   7  -9   1  137.82    5.55
   7  -9  -1  149.20    5.68
   7   2   1  143.29    5.08
   2  -9  -1  154.73    5.78
  -2  -7   1  134.81    5.29
  -2  -7  -1  132.31    5.27
   2  -9   1  142.48    5.49
  -7  -2  -1  128.76    5.24
  -7  -2   1  135.05    5.29
   2  -9  -1  134.05    5.43
   2  -9   1  138.14    5.66
   2  -9  -1  142.02    5.35
   2  -9   1  139.31    5.40
   2  -9   1  140.54    5.36
   2  -9  -1  139.70    5.43
   7  -9  -1  144.30    5.49
   7  -9   1  140.47    5.44
   7  -9   2  233.95    8.03
  -2  -7  -2  228.70    7.58
   7  -9  -2  249.19    8.12
   9  -7   2  234.91    7.75
   9  -7  -2  232.45    7.75
  -2  -7   2  240.53    7.66
   7   2   2  232.58    7.54
   2  -9   2  228.71    8.07
   2  -9   2  215.34    7.77
   2  -9  -2  214.06    7.73
  -7  -2  -2  229.15    7.71
  -7  -2   2  226.65    7.72
  -2  -7  -2  220.36    7.65
  -2  -7   2  213.34    7.64
   2  -9  -2  231.71    8.11
   7  -9   2  230.96    7.84
   2  -9  -2  231.95    7.82
   2  -9   2  222.84    7.72
   2  -9   2  236.43    7.67
   2  -9  -2  227.88    7.61
   7  -9  -2  245.79    7.90
   9  -7   3  335.66   10.68
  -2  -7   3  358.35   10.65
  -2  -7  -3  337.59   10.52
   7  -9  -3  334.71   10.92
   9  -7  -3  327.08   10.64
   7  -9   3  355.37   11.04
   2  -9  -3  355.00   10.81
   2  -9   3  348.29   10.80
   2  -9  -3  351.88   10.65
   7  -9  -3  338.93   10.78
   7  -9   3  332.46   10.79
   2  -9   3  347.92   10.64
   7   2   3  331.72   10.50
   2  -9  -3  348.95   10.93
   2  -9   3  333.13   10.87
  -2  -7   3  329.57   10.71
  -2  -7  -3  355.00   10.80
  -7  -2  -3  344.94   10.72
  -7  -2   3  311.55   10.59
   2  -9   3  360.70   11.21
   2  -9  -3  356.88   11.14
   7  -9  -4  145.70    5.47
   9  -7   4  129.20    5.15
   9  -7  -4  130.22    5.08
  -2  -7  -4  132.95    4.99
   2   7   4  136.20    4.98
   2  -9  -4  130.83    5.02
   2  -9   4  127.97    5.12
   7  -9   4  152.34    5.42
   7   2   4  139.76    5.10
   2  -9  -4  129.22    5.44
   2  -9   4  118.88    5.10
  -2  -7   4  127.91    5.08
  -7  -2   4  131.24    5.12
  -2  -7  -5  107.55    4.30
   7  -9  -5  106.38    4.58
   9  -7  -5  112.31    4.45
   2   7   5  121.01    4.52
   2  -9  -5   98.39    4.27
   2  -9   5   99.52    4.37
   7  -9   5  101.63    4.39
   7   2   5  100.96    4.32
   2  -9  -5  117.12    4.86
   2  -9   5  103.82    4.55
  -2  -7   5  102.27    4.38
  -7  -2   5  104.04    4.40
  -2  -7   6  421.70   12.55
  -2  -7  -6  408.20   12.50
   7  -9   6  422.64   12.97
   7  -9  -6  414.25   12.83
   9  -7  -6  421.52   12.68
   2   7   6  463.17   13.01
   2  -9  -6  430.29   12.77
   2  -9   6  421.68   12.63
   2  -9  -6  390.98   12.50
   7  -9  -6  435.73   12.79
   7  -9   6  409.79   12.68
   2  -9   6  417.07   12.72
   7   2   6  419.85   12.81
   2  -9  -6  417.56   13.05
   2  -9   6  394.40   12.79
   2  -9  -6  415.30   12.87
  -2  -7   6  398.97   12.66
  -2  -7  -6  421.06   12.73
  -7  -2  -6  418.35   12.73
  -7  -2   6  408.96   12.69
   2  -9   6  429.02   13.10
  -2  -7  -7   56.47    2.92
   7  -9   7   63.63    3.39
   7  -9  -7   58.45    3.25
   9  -7   7   62.61    3.21
   9  -7  -7   58.58    3.12
  -2  -7   7   65.76    3.05
   2   7   7   71.85    3.52
   2  -9   7   64.42    3.12
   2  -9  -7   57.11    3.01
   2  -9  -7   66.93    3.27
   7  -9  -7   55.20    3.06
   7  -9   7   53.28    3.04
   2  -9   7   58.19    3.11
   7   2   7   54.02    3.24
   2  -9  -7   60.94    3.42
   2  -9   7   62.61    3.45
   2  -9   7   60.34    3.25
   2  -9  -7   65.46    3.35
  -7  -2   7   52.52    3.00
  -7  -2  -7   54.49    3.01
  -2  -7  -7   59.35    3.11
  -2  -7   7   63.08    3.14
  -2  -7   8   75.70    3.44
  -2  -7  -8   70.62    3.32
   7  -9   8   84.18    3.84
   7  -9  -8   82.17    3.71
   9  -7   8   76.77    3.60
   9  -7  -8   76.04    3.54
  -7  -2   8   80.46    2.60
   2   7   8   79.92    3.99
   2  -9   8   77.50    3.52
   2  -9  -8   69.31    3.35
   2  -9  -8   74.73    3.55
   2  -9   8   72.09    3.51
   7  -9  -8   88.12    3.70
   7  -9   8   82.09    3.64
   7   2   8   87.68    3.89
   9  -2   8   80.62    4.03
   2  -9  -8   67.41    3.70
   2  -9   8   67.85    3.57
   2  -9  -8   67.52    3.53
  -2  -7   8   71.59    3.51
  -2  -7  -8   76.70    3.53
   2  -9   8   76.56    3.88
  -7  -2  -8   77.07    3.54
  -7  -2   8   77.53    3.53
  -2  -7   9  492.98   14.14
  -2  -7  -9  459.03   14.00
   7  -9   9  507.03   14.49
   9  -7   9  511.14   14.30
   7  -9  -9  474.17   14.30
   9  -7  -9  475.91   14.16
  -9   2   9  456.48   13.02
   2   7   9  502.82   14.92
   2  -9  -9  494.88   14.27
   2  -9   9  467.60   14.19
   7  -9   9  463.55   14.18
   7  -9  -9  507.41   14.25
   2  -9   9  482.95   14.14
   2  -9  -9  459.41   14.04
   9  -2   9  492.30   14.87
   7   2   9  477.09   14.64
   2  -9   9  500.72   14.67
  -2  -7   9  462.79   14.21
   2  -9   9  461.34   14.36
   2  -9  -9  467.41   14.37
  -2  -7  -9  483.99   14.25
  -7  -2  -9  492.91   14.24
  -7  -2   9  453.57   14.15
   2  -9  -9  473.90   14.47
  -2  -7  10  117.83    4.53
   7  -9  10  126.79    4.86
   9  -7  10  121.02    4.72
  -7  -2  10  122.83    4.63
  -7  -2 -10  118.38    4.59
   9  -7 -10  118.03    4.61
   7  -9 -10  113.11    4.64
  -2  -7 -10  114.27    4.48
   2  -9 -10  110.50    4.58
   2  -9  10  108.67    4.54
   7  -9 -10  130.90    4.69
   7  -9  10  117.77    4.63
   2  -9  10  116.40    4.58
   2  -9 -10  114.03    4.52
  -9   2  10  115.44    3.61
   2   7  10  120.30    5.30
   7   2  10  118.49    5.10
   9  -2  10  125.04    5.28
   2  -9 -10  114.62    4.83
   2  -9  10   99.82    4.59
   2  -9 -10  112.78    4.76
  -2  -7  10  104.42    4.46
  -2  -7 -10  114.20    4.58
  -7  -2 -10  125.49    4.67
  -7  -2  10  117.02    4.59
   2  -9  10  119.87    4.95
  -7  -2  11  215.26    7.26
   9  -7  11  232.09    7.45
  -2  -7  11  228.51    7.29
   7  -9  11  219.42    7.50
  -2  -7 -11  215.27    7.17
   9  -7 -11  213.13    7.24
  -7  -2 -11  215.10    7.24
   7  -9 -11  197.02    7.26
   2  -9  11  217.77    6.26
   2  -9  11  212.27    7.28
   7  -9  11  198.47    7.17
   9  -7 -11  225.78    7.45
   2  -9 -11  217.76    7.36
   2  -9  11  232.44    7.34
   2  -9 -11  206.18    7.18
   7  -9 -11  217.32    7.24
  -9   2  11  231.24    6.34
   2   7  11  256.78    8.36
   7   2  11  229.00    8.07
   9  -2  11  212.52    8.02
  -2  -7  11  205.81    7.30
  -2  -7 -11  219.17    7.34
   2  -9  11  214.07    7.62
  -7  -2  11  196.16    7.16
  -7  -2 -11  226.44    7.33
  -7  -2  12   75.80    3.34
  -7  -2 -12   77.23    3.37
  -2  -7  12   68.13    3.22
   9  -7  12   75.48    3.44
   7  -9  12   74.09    3.51
  -2  -7 -12   69.46    3.20
  -9   2  12   63.65    3.20
  -9   2 -12   77.07    3.37
  -2  -7  12   68.20    3.34
  -2  -7 -12   73.18    3.39
  -7  -2  12   66.53    3.24
  -7  -2 -12   75.37    3.33
   7  -9 -12   75.55    2.39
  -2  -7 -12   69.65    2.29
  -2  -7  12   68.86    2.47
   2  -9  12   70.74    2.47
   2  -9 -12   65.08    3.25
   9  -7 -12   74.89    3.42
   9  -7  12   69.22    3.38
   2  -9 -12   64.64    3.20
   2  -9  12   71.90    3.28
   2  -9  12   62.49    3.21
   7  -9 -12   75.26    3.33
   7  -9  12   76.99    3.37
  -9   2  12   76.04    2.56
  -2   9  12   75.17    3.92
   2   7  12   75.85    4.16
  -2  -7  12   72.56    2.38
   7   2  12   77.01    4.08
   2  -9  12   71.26    2.39
   9  -2  12   67.62    3.88
   2  -9 -12   68.44    2.39
  -7  -2  13  485.88   14.49
   9  -7  13  472.21   14.56
   7  -9  13  457.54   14.61
  -9   2 -13  487.24   14.56
  -2  -7 -13  492.16   14.65
  -7  -2 -13  485.45   14.57
   2  -9 -13  499.45   13.37
   7  -9 -13  511.71   13.50
  -2  -7 -13  494.48   13.42
   2  -9  13  529.79   13.61
  -2  -7  13  478.71   13.58
  -2  -7  13  512.22   14.56
   7  -9 -13  485.79   14.46
   2  -9  13  486.56   14.47
   9  -7 -13  509.30   14.62
   2  -9 -13  467.09   14.52
  -9   2  13  522.03   13.67
  -2   9  13  546.93   15.65
   2   7  13  548.57   15.94
   7   2  13  490.86   15.61
  -2  -7  13  478.40   13.42
   9  -2  13  502.40   15.60
   2  -9  13  477.03   13.43
   2  -9 -13  488.49   13.45
  -9   2 -14  172.19    6.10
  -2  -7 -14  167.99    6.16
  -7  -2 -14  175.01    6.13
   7  -9 -14  191.31    5.24
  -2  -7 -14  173.53    5.11
   2  -9 -14  171.78    5.05
   2  -9  14  183.66    5.31
  -2  -7  14  173.30    5.32
   2  -9 -14  167.12    6.04
  -2  -7  14  175.18    6.06
   9  -7 -14  178.77    6.17
   2  -9  14  174.67    6.04
   7  -9 -14  184.53    6.11
  -9   2  14  188.69    5.40
  -2   9  14  193.53    7.16
   2   7  14  192.76    7.34
   9  -2  14  177.65    7.19
   7   2  14  175.72    7.15
   7  -9  14  169.47    6.21
  -7  -2  14  177.27    6.10
   9  -7  14  171.77    6.17
  -9   2 -15  115.42    4.48
  -2  -7 -15  117.00    4.62
  -7  -2 -15  111.69    4.48
  -2  -7 -15  126.08    3.64
   7  -9 -15  127.06    3.74
   2  -9 -15  125.03    3.61
  -2  -7  15  125.43    3.88
   7  -9  15  109.08    3.76
   2  -9  15  123.98    3.81
   2  -9  15  121.62    4.56
   7  -9 -15  106.20    4.35
  -2  -7  15  126.77    4.58
   9  -7 -15  117.50    4.53
   2   7  15  124.64    5.78
  -9   2  15  127.52    3.90
  -2   9  15  125.08    5.46
   9  -2  15  118.39    5.66
   7   2  15  119.27    5.59
   7  -9  15  107.03    4.53
  -7  -2  15  111.02    4.46
   9  -7  15  109.18    4.52
   7  -9  16  197.20    6.11
  -2  -7  16  214.94    6.26
   2  -9  16  224.86    6.25
   7   2  16  209.09    8.22
   9  -2  16  196.51    8.13
  -2  -7 -16  216.83    6.03
   7  -9 -16  211.42    6.13
   2  -9 -16  209.77    5.97
   2   7  16  223.60    8.42
  -9   2  16  204.53    6.26
  -9   7  16  204.17    6.11
  -2   9  16  217.38    8.04
   7  -9  17   19.53    1.33
   2  -9  17   20.81    1.37
  -2  -7  17   20.40    1.43
   7   2  17   18.82    2.65
   7  -9 -17   17.13    1.27
   2  -9 -17   21.65    1.16
  -2  -7 -17   21.75    1.14
  -9   7  17   17.78    1.23
  -2   9  17   17.78    2.28
   2   7  17   23.07    2.72
  -7  -2  17   18.19    1.43
  -9   2  17   18.40    1.34
  -2  -7  18   52.56    2.19
   7  -9  18   45.80    1.97
   2  -9  18   50.22    2.07
   7   2  18   43.27    3.63
   7  -9 -18   48.14    1.98
  -2  -7 -18   49.81    1.85
   2  -9 -18   47.05    1.80
  -2   9  18   51.30    3.46
  -9   7  18   45.09    1.95
   2   7  18   44.12    3.59
  -7  -2  18   47.59    2.11
  -9   2  18   44.10    2.11
   9  -7  19   31.54    1.60
  -2  -7  19   31.03    1.72
   2  -9  19   30.09    1.63
   7  -9  19   29.33    1.57
   9  -2  19   29.50    3.06
   7   2  19   25.12    2.93
   7  -9 -19   33.18    1.57
  -2  -7 -19   30.82    1.40
   2  -9 -19   29.37    1.36
  -2   9  19   30.41    2.80
  -7  -2  19   27.57    1.70
   2   7  19   27.83    2.92
  -9   2  19   30.43    1.71
  -9   7  19   28.79    1.53
  -2  -7  20   23.81    1.57
   2  -9  20   23.15    1.48
   7  -9  20   22.71    1.47
   9  -7  20   22.53    1.42
   9  -2  20   23.17    2.79
   7   2  20   20.43    2.75
  -2  -7 -20   23.63    1.22
   2  -9 -20   20.56    1.21
   7  -9 -20   21.97    1.38
  -7  -2  20   21.20    1.56
   2   7  20   20.92    2.59
  -9   2  20   22.95    1.53
  -9   7  20   21.76    1.31
  -2   9  20   21.46    2.44
   7  -9  21   52.22    2.18
   2  -9  21   58.37    2.30
  -2  -7  21   52.88    2.35
   9  -7  21   57.26    2.27
   7   2  21   50.97    3.84
   9  -2  21   57.11    3.94
  -2  -7 -21   54.39    2.01
   7  -9 -21   56.17    2.18
  -7  -2 -21   53.10    2.16
   2  -9 -21   52.99    2.00
  -7  -2  21   51.80    2.35
  -2   9  21   48.95    3.64
  -9   2  21   53.15    2.35
   2   7  21   50.48    3.72
  -9   7  21   55.06    2.19
  -2  -7  22   12.77    1.42
   7  -9  22   14.91    1.29
   9  -7  22   13.51    1.34
   2   7  22   11.28    2.22
   7   2  22    9.73    2.29
  -2   9  22   11.30    2.11
   9  -2  22    9.20    2.39
   7  -9 -22   14.54    1.20
  -2  -7 -22   12.67    1.03
  -9   2 -22   12.52    1.12
   2  -9 -22   10.82    1.03
  -7  -2 -22   14.69    1.16
  -7  -2  22   13.46    1.33
  -9   2  22   12.26    1.37
  -9   7  22   13.74    1.21
  -7  -2  23  174.48    5.52
  -9   2  23  170.83    5.54
  -9   7  23  178.33    5.40
  -7  -2 -23  186.59    5.35
  -2  -7 -23  177.15    5.23
  -9   2 -23  178.38    5.30
   2  -9 -23  171.59    5.22
   7  -9 -23  186.41    5.41
   7  -9  23  172.72    5.41
   9  -7  23  177.11    5.44
  -7  -2  24   54.86    2.31
  -9   2  24   47.51    2.30
  -9   7  24   56.84    2.23
   7  -9 -24   58.00    2.23
  -7  -2 -24   54.15    2.13
  -9   2 -24   54.77    2.04
   2  -9 -24   47.32    2.01
   9  -7  24   57.25    2.25
   7  -9  24   53.10    2.26
  -7  -2  25   87.73    3.17
  -7   9  25   84.66    2.96
  -9   2  25   87.57    3.22
  -9   7  25   90.23    3.09
  -9   2 -25   94.21    2.96
   7  -9 -25   86.42    3.09
   2  -9 -25   93.78    2.97
  -7  -2 -25   87.89    3.01
   9  -7  25   90.83    3.15
   7  -9  25   84.54    3.14
  -7  -2  26  151.49    4.80
  -7   9  26  153.43    4.61
  -9   2  26  147.38    4.81
  -9   7  26  157.22    4.74
   7  -9 -26  151.13    4.71
   2  -9 -26  148.49    4.58
  -7  -2 -26  161.38    4.63
  -9   2 -26  152.24    4.54
   2  -9  26  146.37    4.74
   7  -9  26  149.44    4.74
   9  -7  26  150.61    4.71
  -7  -2  27   64.45    2.48
  -7   9  27   64.30    2.31
  -9   2  27   67.89    2.51
  -9   7  27   63.18    2.41
   2  -9 -27   62.43    2.28
  -7  -2 -27   60.47    2.27
  -9   2 -27   63.62    2.21
  -2  -7  27   63.75    2.55
   2  -9  27   62.10    2.47
   7  -9  27   63.14    2.46
   9  -7  27   67.87    2.44
  -9   7  28    4.23    0.93
  -7  -2  28    3.72    0.96
  -7   9  28    5.03    0.84
  -9   2  28    4.81    1.06
  -9   2 -28    5.44    0.77
  -7  -2 -28    5.91    0.89
   2  -9 -28    5.10    0.84
   2  -9  28    4.44    1.06
  -2  -7  28    5.25    1.12
   9  -7  28    7.58    1.00
   7  -9  28    3.41    1.01
  -7   9  29   31.65    1.47
  -7  -2  29   33.14    1.60
  -9   2  29   36.54    1.68
  -9   7  29   33.38    1.57
  -9   2 -29   31.62    1.33
  -7  -2 -29   34.50    1.46
   2  -9 -29   30.71    1.45
  -2  -7 -29   33.43    1.47
  -2  -7  29   35.13    1.70
   2  -9  29   30.91    1.67
   7  -9  29   32.50    1.62
   9  -7  29   31.54    1.53
  -7   9  30   47.14    1.82
  -7  -2  30   50.28    1.91
  -9   2  30   51.48    2.01
  -9   7  30   48.00    1.91
  -7  -2 -30   50.14    1.83
   2  -9 -30   50.88    1.86
  -2  -7 -30   50.40    1.83
  -2  -7  30   45.11    1.99
   2  -9  30   47.71    2.00
   7  -9  30   49.89    2.00
   9  -7  30   46.93    1.89
  -9   2  31   76.42    2.49
  -7  -2  31   67.38    2.36
  -9   7  31   66.91    2.39
  -7   9  31   66.68    2.33
  -2  -7 -31   74.40    2.34
  -7  -2 -31   76.06    2.34
   2  -9  31   71.52    2.48
   7  -9  31   67.48    2.44
   9  -7  31   65.63    2.34
  -7  -2  32    8.27    0.78
  -9   2  32    8.00    0.91
  -9   7  32    8.99    0.87
  -7   9  32    9.46    0.83
  -2  -7 -32    7.26    0.77
  -7  -2 -32    8.30    0.76
   2  -9  32    6.45    0.92
   7  -9  32    8.61    0.93
  -9   2  33   42.19    1.61
  -7  -2  33   40.30    1.49
  -9   7  33   45.48    1.61
  -7   9  33   43.01    1.58
   2  -9  33   40.60    1.65
  -2  -7 -33   43.93    1.55
  -7  -2 -33   46.47    1.53
   7  -9  33   41.49    1.65
  -9   2  34   47.12    1.66
  -9   7  34   51.32    1.66
  -2   9  34   55.67    1.67
  -7   9  34   48.35    1.63
  -2  -7 -34   46.13    1.61
  -7  -2 -34   48.75    1.57
   2  -9  34   44.71    1.71
   7  -9  34   48.01    1.70
  -7  -2  34   42.62    1.53
  -2   9  35   38.19    1.24
  -9   7  35   35.15    1.24
  -7   9  35   32.78    1.20
  -2  -7 -35   35.86    1.21
  -7  -2 -35   33.48    1.15
   7  -9  35   31.51    1.24
  -2  -7 -36    2.83    0.41
  -2   9  36    2.69    0.39
  -9   7  36    2.94    0.40
   8  -9   0  130.99    5.13
   1  -9   0  113.21    4.90
  -1  -8   0  109.31    4.86
   1  -9   0  116.06    4.71
   1  -9   0  126.83    5.32
  -1  -8   0  118.54    4.85
  -8  -1   0  116.05    4.82
   1  -9   0  110.73    4.77
  -1  -8   0  119.77    4.70
   9  -8   0  131.51    5.08
   8  -9   0  127.15    5.11
  -1  -8   1    3.91    1.60
   1  -9   1    2.17    1.50
   1  -9  -1    1.93    1.61
  -1  -8  -1    2.97    1.63
   8  -9  -1    3.68    1.56
   8  -9   1    2.57    1.49
   9  -8   1    2.76    1.49
  -1  -8   1    1.68    1.34
  -1  -8  -1    2.59    1.40
   8  -9   1    3.07    1.68
   1  -9   1    1.81    1.70
   1  -9  -1    3.04    1.77
  -8  -1  -1    2.74    1.37
  -8  -1   1    1.96    1.34
   9  -8  -1    2.20    1.52
   8  -9  -1    3.95    1.78
   1  -9   1    2.57    1.34
   1  -9  -1    1.28    1.30
   1  -9   1    1.92    1.37
   1  -9  -1    2.12    1.36
  -1  -8   1    2.36    1.32
  -1  -8  -1    2.00    1.24
   1  -9  -2  339.88   10.77
   8  -9  -2  360.24   10.88
   1  -9   2  307.41   10.59
   1  -9   2  339.40   10.57
   1  -9  -2  322.65   10.52
   8  -9   2  333.69   10.77
   1  -9   2  335.77   11.13
   1  -9  -2  351.72   11.13
  -1  -8   2  327.49   10.64
  -1  -8  -2  331.06   10.63
  -8  -1  -2  332.72   10.64
  -8  -1   2  329.01   10.64
   1  -9   2  329.43   10.78
[truncated: 1,915,300 more chars]
